# Supplementary material for: Arginine impacts aggregation, biofilm formation, and antibiotic susceptibility in Enterococcus faecalis
Source: bioRxiv. 2024 May 30:2024.05.30.596650. Preprint. [Version 1] doi: 10.1101/2024.05.30.596650 (PMC11160706; doi:10.1101/2024.05.30.596650)
Supplement: Supplement 1 [file media-1.xlsx]

## Sheet: OG1RF_NC_017316_transcripts.txt
Transcription Start	Translation Start	Translation Stop	Transcription Stop	Strand	Name	Synonym	Product	Expression RF_plank_noArg	Expression RF_bf_noArg	Expression RF_plank_Arg	Expression RF_bf_Arg	qValue RF_plank_noArg vs RF_bf_noArg	qValue RF_plank_noArg vs RF_plank_Arg	qValue RF_bf_noArg vs RF_bf_Arg	qValue RF_plank_Arg vs RF_bf_Arg	log2FC (bf/plank no Arg)	log2FC (plank Arg/plank no Arg)	log2FC (bf Arg/bf no Arg)	log2FC (bf/plank Arg)
	1	58		+	Intergenic_0	-	-	15	21	54	35	1	0.000141629	1	1	0.485427	1.848	0.736966	-0.625604
	59	1402		+	dnaA	OG1RF_10001	ATPase	58	66	143	127	1	0.00144205	0.012031	1	0.186413	1.30189	0.944291	-0.171187
	1403	1603		+	Intergenic_1	-	-	78	78	189	192	1	6.14332e-05	2.71992e-05	1	0	1.27684	1.29956	0.0227201
	1604	2734		+	dnaN	OG1RF_10002	DNA-directed DNA polymerase III subunit beta	128	135	242	224	1	0.0950137	0.057755	1	0.0768156	0.918863	0.730539	-0.111508
	2735	3312		+	Intergenic_2	-	-	18	17	5	6	1	1	1	1	-0.0824622	-1.848	-1.5025	0.263034
	3313	3558		+	yaaA	OG1RF_10003	S4 domain-containing protein YaaA	1051	1003	257	291	1	1.05465e-12	1.08964e-07	1	-0.0674411	-2.03192	-1.78523	0.179251
	3545	4672		+	recF	OG1RF_10004	recombination protein F	735	753	228	248	1	1.09468e-12	3.72814e-05	1	0.0349056	-1.68871	-1.60231	0.121306
	4669	6618		+	gyrB	OG1RF_10005	DNA topoisomerase subunit B	878	888	255	285	1	2.60928e-10	0.000194309	1	0.0163387	-1.78372	-1.6396	0.160465
	6619	6673		+	Intergenic_5	-	-	914	949	301	331	1	7.74204e-14	2.57517e-07	1	0.0542139	-1.60243	-1.51958	0.137068
	6674	9175		+	gyrA	OG1RF_10006	DNA topoisomerase subunit A	1218	1234	406	469	1	0.16252	0.0305287	1	0.0188283	-1.58496	-1.39568	0.208108
	9176	9349		+	Intergenic_6	-	-	25	28	184	186	1	3.91305e-71	2.65981e-52	1	0.163499	2.87971	2.7318	0.0155969
	9350	9652		+	rpsF	OG1RF_10007	30S ribosomal protein S6	87	82	969	1016	1	1.04155e-170	2.60402e-216	1	-0.0853915	3.47741	3.63113	0.0683318
	9653	9696		+	Intergenic_7	-	-	86	90	899	905	1	2.16438e-159	4.22004e-143	1	0.0655883	3.38591	3.32992	0.00959668
	9697	10263		+	ssb	OG1RF_10008	single-stranded DNA-binding protein	166	166	1604	1770	1	8.21758e-102	1.02577e-130	1	0	3.27242	3.41449	0.142075
	10264	10288		+	Intergenic_8	-	-	286	296	2859	3347	1	3.93001e-124	8.54816e-193	1	0.049582	3.32142	3.4992	0.227358
	10289	10528		+	rpsR	OG1RF_10009	30S ribosomal protein S18	122	128	1101	1121	1	8.00129e-107	5.4417e-96	1	0.0692627	3.17386	3.13057	0.0259718
	10529	10684		+	Intergenic_9	-	-	38	33	28	24	1	0.0395156	0.0974557	1	-0.203533	-0.440573	-0.459432	-0.222392
	10685	12709		+	-	OG1RF_10010	DHH family protein	1590	1419	262	292	1	2.41566e-33	1.56302e-10	1	-0.164152	-2.60139	-2.28083	0.156402
	12706	13167		+	rplI	OG1RF_10011	50S ribosomal protein L9	2090	1897	407	436	1	5.46813e-37	2.23642e-10	1	-0.139783	-2.3604	-2.12132	0.0992993
	13168	13424		+	Intergenic_11	-	-	67	63	29	35	1	4.45808e-08	0.010277	1	-0.0888093	-1.20811	-0.847997	0.271302
	13425	14807		+	dnaB	OG1RF_10012	replicative DNA helicase DnaB	173	187	254	226	1	0.96161	0.94421	1	0.112266	0.554056	0.273285	-0.168506
	14808	14921		+	Intergenic_12	-	-	1	3	4	4	1	1	1	1	1.58496	2	0.415037	0
	14922	16337		+	purA	OG1RF_10013	adenylosuccinate synthase	51	49	32	31	1	0.197764	0.327577	1	-0.0577155	-0.672425	-0.660514	-0.0458037
	16338	16461		+	Intergenic_13	-	-	11	9	5	3	1	1	1	1	-0.289507	-1.1375	-1.58496	-0.736966
	16462	17331		+	-	OG1RF_10014	DegV family protein	177	196	42	40	1	3.83374e-11	1.91832e-18	1	0.147104	-2.07529	-2.29278	-0.0703893
	17332	17334		+	Intergenic_14	-	-	17	27	5	7	1	1	9.14667e-05	1	0.667425	-1.76553	-1.94753	0.485427
	17335	17496		+	-	OG1RF_10015	hypothetical protein	3	7	2	2	1	1	1	1	1.22239	-0.584963	-1.80735	0
	17497	17726		+	Intergenic_15	-	-	14	19	12	12	1	1	1	1	0.440573	-0.222392	-0.662965	0
19362	19358	17727	17393	-	-	OG1RF_10016	ABC superfamily ATP binding cassette transporter, ABC protein	250	262	312	346	1	1	0.483844	1	0.0676387	0.319618	0.401205	0.149226
	19359	19610		+	Intergenic_16	-	-	8	10	8	7	1	1	1	1	0.321928	0	-0.514573	-0.192645
	19611	22496		+	levR	OG1RF_10017	transcriptional regulatory protein LevR	138	125	265	260	1	0.0773799	0.0114935	1	-0.14274	0.941324	1.05658	-0.0274807
	22497	22698		+	Intergenic_17	-	-	92	100	46	50	1	4.87293e-05	0.00191075	1	0.120294	-1	-1	0.120294
	22699	23211		+	manX	OG1RF_10018	PTS family mannose/fructose/sorbose porter component IIB	1830	1891	703	789	1	9.56508e-08	0.00473531	1	0.0473057	-1.38025	-1.26105	0.166501
	23212	23286		+	Intergenic_18	-	-	2563	2378	639	753	1	3.92587e-12	9.7765e-06	1	-0.108085	-2.00395	-1.65903	0.236834
	23287	24438		+	manX2	OG1RF_10019	PTS system mannose transporter subunit IIAB	4873	4697	1043	1241	1	0.000941695	0.000116763	1	-0.0530706	-2.22407	-1.92024	0.250764
	24439	24472		+	Intergenic_19	-	-	6123	5855	1310	1634	1	1.31323e-17	1.01727e-07	1	-0.0645695	-2.22467	-1.84126	0.318841
	24473	25276		+	manY	OG1RF_10020	PTS family mannose/fructose/sorbose porter component IIC	4134	4006	908	1039	1	0.00108416	7.95359e-06	1	-0.045376	-2.18677	-1.94697	0.194431
	25277	25298		+	Intergenic_20	-	-	4834	4690	1098	1293	1	6.43053e-12	5.29666e-10	1	-0.0436296	-2.13834	-1.85887	0.235844
	25299	26210		+	-	OG1RF_10021	PTS system mannose/fructose/sorbose transporter subunit IID	3955	3797	985	1080	1	0.0390082	0.00105297	1	-0.0588177	-2.00548	-1.81383	0.132836
	26211	26371		+	Intergenic_21	-	-	224	216	117	151	1	0.000695928	0.442115	1	-0.0524674	-0.93699	-0.516483	0.36804
	26372	26749		+	-	OG1RF_10022	hypothetical protein	220	243	210	252	1	1	1	1	0.143453	-0.0671142	0.0524674	0.263034
	26750	26996		+	Intergenic_22	-	-	51	53	9	6	1	9.72473e-91	7.47661e-162	1	0.0554951	-2.5025	-3.14296	-0.584963
	26997	27524		+	-	OG1RF_10023	hypothetical protein	4354	4198	243	260	1	0	6.87036e-282	1	-0.0526392	-4.16331	-4.01312	0.0975553
	27525	27570	27570	+	Intergenic_23	-	-	227	245	24	22	1	5.61279e-197	1.13972e-207	1	0.110089	-3.24159	-3.47721	-0.125531
27846	27846	27571	27571	-	-	OG1RF_10024	hypothetical protein	108	105	182	294	1	0.0346233	6.99111e-07	1	-0.040642	0.752907	1.48543	0.691878
	27847	27932		+	Intergenic_24	-	-	8	13	1	3	1	1	1	1	0.70044	-3	-2.11548	1.58496
	27933	28742		+	-	OG1RF_10025	phosphosugar-binding transcriptional regulator	23	33	6	6	1	1	1.91459e-46	1	0.520832	-1.9386	-2.45943	0
	28743	28890		+	Intergenic_25	-	-	1	3	1	1	1	1	1	1	1.58496	0	-1.58496	0
	28891	30459		+	malX	OG1RF_10026	PTS family maltose and glucose porter, IIABC component	6	5	4	4	1	1	1	1	-0.263034	-0.584963	-0.321928	0
	30460	30473		+	Intergenic_26	-	-	8	7	8	4	1	1	1	1	-0.192645	0	-0.807355	-1
	30474	31688		+	malY	OG1RF_10027	cystathionine beta-lyase	4	2	5	5	1	1	1	1	-1	0.321928	1.32193	0
	31689	31712		+	Intergenic_27	-	-	2	3	6	6	1	1	1	1	0.584963	1.58496	1	0
	31713	32168		+	-	OG1RF_10028	endoribonuclease L-PSP	7	4	24	20	1	1	1	1	-0.807355	1.77761	2.32193	-0.263034
	32169	32359		+	Intergenic_28	-	-	1	1	6	6	1	1	1	1	0	2.58496	2.58496	0
	32360	34951		+	-	OG1RF_10029	hypothetical protein	22	22	51	46	1	0.000908972	0.00548922	1	0	1.21299	1.06413	-0.148863
	34952	35492		+	Intergenic_29	-	-	22	19	4	2	1	1	1	1	-0.211504	-2.45943	-3.24793	-1
	35493	36008		+	-	OG1RF_10030	ABC superfamily ATP binding cassette transporter permease subunit	10	10	1	1	1	1	1	1	0	-3.32193	-3.32193	0
	36009	36276		+	Intergenic_30	-	-	4	1	0	0	1	1	1	1	-2	#NUM!	#NUM!	#DIV/0!
38904	38892	36277	36194	-	-	OG1RF_10031	ABC superfamily ATP binding cassette transporter, membrane protein	32	31	154	129	1	6.6674e-19	7.71306e-15	1	-0.0458037	2.26679	2.05703	-0.255559
	38893	39307		+	Intergenic_31	-	-	2	1	3	2	1	1	1	1	-1	0.584963	1	-0.584963
	39457	39308		-	-	OG1RF_10032	hypothetical protein	5	5	6	4	1	1	1	1	0	0.263034	-0.321928	-0.584963
39952	39945	39436		-	-	OG1RF_10033	hypothetical protein	22	23	24	17	1	1	0.281523	1	0.0641303	0.125531	-0.436099	-0.4975
	39946	39952		+	Intergenic_33	-	-	19	18	8	7	1	1	1	1	-0.0780025	-1.24793	-1.36257	-0.192645
40425	40420	39953	39953	-	-	OG1RF_10034	hypothetical protein	20	20	23	17	1	1	1	1	0	0.201634	-0.234465	-0.436099
	40421	40475		+	Intergenic_34	-	-	17	15	6	7	1	1	1	1	-0.180572	-1.5025	-1.09954	0.222392
	40476	41432		+	-	OG1RF_10035	putative transcriptional regulator	22	25	24	22	1	1	1	1	0.184425	0.125531	-0.184425	-0.125531
	41433	41523		+	Intergenic_35	-	-	4	3	3	3	1	1	1	1	-0.415037	-0.415037	0	0
	42777	41524	41524	-	proA	OG1RF_10036	glutamate-5-semialdehyde dehydrogenase	28	30	176	162	1	1.60493e-44	3.18897e-28	1	0.0995357	2.65208	2.43296	-0.119582
43615	43615	42764		-	proB	OG1RF_10037	glutamate 5-kinase	4	2	81	65	1	0	0	1	-1	4.33985	5.02237	-0.317482
43616	43616	43898		+	Intergenic_37	-	-	6	7	11	12	1	1	1	1	0.222392	0.874469	0.777608	0.125531
	43899	44384		+	dut	OG1RF_10038	dUTP diphosphatase	218	254	161	176	1	0.382141	0.643857	1	0.2205	-0.437267	-0.529253	0.128515
	44385	44462		+	Intergenic_38	-	-	257	292	153	175	1	0.0043693	0.060326	1	0.1842	-0.748237	-0.738613	0.193823
	44463	45833		+	radA	OG1RF_10039	DNA repair protein RadA	698	733	305	326	1	2.98167e-05	0.00982817	1	0.0705862	-1.19442	-1.16894	0.0960627
	45834	45936		+	Intergenic_39	-	-	860	867	236	298	1	9.989e-08	8.05289e-06	1	0.0116953	-1.86555	-1.54072	0.336525
	45937	47082		+	-	OG1RF_10040	PIN domain-containing protein	887	911	204	240	1	4.88055e-25	4.00113e-08	1	0.0385169	-2.12036	-1.92442	0.234465
	47083	47100		+	Intergenic_40	-	-	771	782	189	213	1	1.00887e-38	5.80616e-20	1	0.0204377	-2.02834	-1.87632	0.172467
	47101	47574		+	ispF	OG1RF_10041	2-C-methyl-D-erythritol 2,4-cyclo diphosphate synthase	1034	1030	263	301	1	5.15343e-17	9.05052e-08	1	-0.00559185	-1.9751	-1.77481	0.194701
	47575	47608		+	Intergenic_41	-	-	2020	2067	551	622	1	8.66554e-20	1.08441e-09	1	0.0331831	-1.87423	-1.73255	0.174862
	47609	49084		+	gltX	OG1RF_10042	glutamate--tRNA ligase	1900	1879	484	544	1	0.00369495	5.40755e-05	1	-0.0160344	-1.97292	-1.78829	0.1686
	49085	49353		+	Intergenic_42	-	-	1255	1243	307	329	1	2.23404e-17	7.0182e-09	1	-0.0138611	-2.03138	-1.91767	0.0998489
	49354	49893		+	cysE	OG1RF_10043	serine O-acetyltransferase	348	356	55	62	1	8.11528e-27	4.41494e-26	1	0.0327899	-2.66158	-2.52154	0.172837
	49862	51298		+	cysS	OG1RF_10044	cysteine--tRNA ligase	458	450	78	84	1	2.02548e-45	1.08207e-20	1	-0.0254226	-2.5538	-2.42146	0.106915
	51295	51693		+	cysS2	OG1RF_10045	cysteine--tRNA ligase	568	579	116	122	1	1.64807e-19	3.27095e-15	1	0.0276724	-2.29177	-2.24668	0.0727563
	51683	52540		+	-	OG1RF_10046	RNA methyltransferase	1072	1071	129	141	1	3.88357e-103	4.07265e-47	1	-0.00134643	-3.05486	-2.92519	0.128324
	52541	52554		+	Intergenic_46	-	-	1190	1180	164	171	1	7.92731e-170	4.47466e-96	1	-0.0121747	-2.85919	-2.78672	0.0603005
	52555	53085		+	-	OG1RF_10047	hypothetical protein	1122	1117	144	145	1	1.45576e-68	1.27882e-46	1	-0.00644349	-2.96193	-2.9455	0.00998409
	53086	53170		+	Intergenic_47	-	-	367	366	42	46	1	3.57685e-226	1.58027e-123	1	-0.00393641	-3.12732	-2.99214	0.131245
	53171	53737		+	-	OG1RF_10048	ECF family DNA directed RNA polymerase sigma subunit	1	0	2	2	1	1	1	1	#NUM!	1	#DIV/0!	0
	53738	53794		+	Intergenic_48	-	-	0	2	2	1	1	1	1	1	#DIV/0!	#DIV/0!	-1	-1
	53795	54097		+	veg	OG1RF_10049	Veg protein	362	657	971	1470	1	0.000143513	0.00120396	0.48016	0.859904	1.42348	1.16185	0.598273
	54098	54277		+	Intergenic_49	-	-	22	35	105	142	1	4.99307e-24	1.77053e-16	1	0.669851	2.25481	2.02046	0.435502
	54278	55129		+	ispE	OG1RF_10050	4-diphosphocytidyl-2-C-methyl-D-erythritol kinase	16	17	92	90	1	6.21637e-32	5.80036e-28	1	0.0874628	2.52356	2.40439	-0.0317089
	55130	55295		+	Intergenic_50	-	-	1	2	3	4	1	1	1	1	1	1.58496	1	0.415037
	55296	56249		+	adcA	OG1RF_10051	metal ABC superfamily ATP binding cassette transporter, binding protein	29	31	7	6	1	3.28916e-25	4.11874e-44	1	0.0962153	-2.05063	-2.36923	-0.222392
	56250	56274		+	Intergenic_51	-	-	64	75	11	11	1	8.68729e-30	1.91298e-33	1	0.228819	-2.54057	-2.76939	0
	56275	56967		+	-	OG1RF_10052	ABC superfamily ATP binding cassette transporter, ABC protein	49	51	8	8	1	4.41613e-83	2.44497e-69	1	0.0577155	-2.61471	-2.67243	0
	56968	57128		+	Intergenic_52	-	-	55	53	11	13	1	1.09085e-61	4.03207e-31	1	-0.0534393	-2.32193	-2.02748	0.241008
	57129	57968		+	zurM	OG1RF_10053	metal cation ABC superfamily ATP binding cassette transporter, membrane protein	36	42	9	9	1	6.16813e-25	1.56941e-30	1	0.222392	-2	-2.22239	0
	57969	58111		+	Intergenic_53	-	-	1	1	2	2	1	1	1	1	0	1	1	0
	58112	58933		+	purR	OG1RF_10054	purine operon repressor	55	61	86	81	1	0.126462	0.453284	1	0.149378	0.644905	0.409113	-0.0864148
	58934	59134		+	Intergenic_54	-	-	25	24	25	26	1	0.657645	1	1	-0.0588937	0	0.115477	0.0565835
	59135	60520		+	glmU	OG1RF_10055	UDP-N-acetylglucosamine diphosphorylase	383	400	403	393	1	0.597939	1	1	0.0626556	0.0734354	-0.0254707	-0.0362505
	60521	60960		+	Intergenic_55	-	-	39	43	18	19	1	3.3811e-06	7.18795e-05	1	0.140863	-1.11548	-1.17834	0.0780025
	60961	64950		+	-	OG1RF_10056	5'-nucleotidase	736	702	223	254	1	0.13734	0.0179213	1	-0.0682347	-1.72266	-1.46664	0.187785
	64951	65085		+	Intergenic_56	-	-	6	5	2	2	1	1	1	1	-0.263034	-1.58496	-1.32193	0
	65086	66765		+	-	OG1RF_10057	oligopeptide ABC superfamily ATP binding cassette transporter, binding protein	3	2	20	19	1	1	1	1	-0.584963	2.73697	3.24793	-0.0740006
	66766	66811		+	Intergenic_57	-	-	0	0	0	0	1	1	1	1	#DIV/0!	#DIV/0!	#DIV/0!	#DIV/0!
	67036	66812		-	-	OG1RF_10058	hypothetical protein	2	4	3	1	1	1	1	1	1	0.584963	-2	-1.58496
	67037	67050		+	Intergenic_58	-	-	0	0	0	0	1	1	1	1	#DIV/0!	#DIV/0!	#DIV/0!	#DIV/0!
	68037	67051		-	-	OG1RF_10059	bacterial luciferase	4	2	1	1	1	1	1	1	-1	-2	-1	0
	68038	68198		+	Intergenic_59	-	-	0	0	0	0	1	1	1	1	#DIV/0!	#DIV/0!	#DIV/0!	#DIV/0!
	68199	68870		+	ruvA	OG1RF_10060	crossover junction ATP-dependent DNA helicase RuvA	14	18	80	82	1	6.91573e-33	2.82412e-20	1	0.36257	2.51457	2.18763	0.0356239
	68871	68882		+	Intergenic_60	-	-	18	23	91	90	1	1.03687e-07	0.00107145	1	0.353637	2.33787	1.96829	-0.0159415
	68883	69899		+	ruvB	OG1RF_10061	crossover junction ATP-dependent DNA helicase RuvB	21	24	106	112	1	1.77371e-25	5.9295e-22	1	0.192645	2.3356	2.22239	0.0794345
	69900	70014	70421	+	Intergenic_61	-	-	6	5	40	31	1	8.10441e-18	1.37457e-14	1	-0.263034	2.73697	2.63227	-0.367732
	70452	70015		-	-	OG1RF_10062	hypothetical protein	2	2	3	1	1	1	1	1	0	0.584963	-1	-1.58496
70433	70453	70517		+	Intergenic_62	-	-	0	6	18	18	1	1	1	1	#DIV/0!	#DIV/0!	1.58496	0
	70518	71363		+	-	OG1RF_10063	N-acylglucosamine-6-phosphate 2-epimerase	130	146	94	88	1	0.311547	0.251972	1	0.167457	-0.467779	-0.730393	-0.0951572
	71364	71540		+	Intergenic_63	-	-	100	104	58	63	1	0.00228892	0.063205	1	0.0565835	-0.785875	-0.72316	0.119299
	71541	73880		+	-	OG1RF_10064	glycoside hydrolase	378	365	155	180	1	1.1243e-06	0.0281963	1	-0.0504898	-1.28612	-1.0199	0.215729
	73881	74426		+	Intergenic_64	-	-	0	0	0	0	1	1	1	1	#DIV/0!	#DIV/0!	#DIV/0!	#DIV/0!
	74427	75344		+	-	OG1RF_10065	cro/CI family transcriptional regulator	0	1	4	2	1	1	1	1	#DIV/0!	#DIV/0!	1	-1
	75345	75387		+	Intergenic_65	-	-	3	0	6	3	1	1	1	1	#NUM!	1	#DIV/0!	-1
76069	76041	75388	75388	-	-	OG1RF_10066	crp/Fnr family transcriptional regulator	23	20	96	67	1	4.59454e-16	6.17076e-10	1	-0.201634	2.0614	1.74416	-0.518873
75757	76041	76193		+	-	OG1RF_10067	hypothetical protein	1	1	12	12	1	1	1	1	0	3.58496	3.58496	0
	76194	76314		+	Intergenic_67	-	-	273	276	77	78	1	4.14612e-19	4.66031e-14	1	0.0157673	-1.82597	-1.82312	0.0186157
	76315	77208		+	fabG	OG1RF_10068	3-oxoacyl-ACP reductase	24140	25691	5243	5360	1	0.00135972	0.00176377	1	0.0898374	-2.20296	-2.26096	0.0318405
	77209	77220		+	Intergenic_68	-	-	27548	28179	4584	4926	1	2.36779e-29	9.21091e-23	1	0.0326728	-2.58727	-2.51613	0.10381
	77221	77793		+	-	OG1RF_10069	hypothetical protein	46808	46040	6852	7752	1	9.14446e-09	5.43078e-05	1	-0.0238673	-2.77216	-2.57025	0.178043
	77794	77805		+	Intergenic_69	-	-	33026	33223	4403	4909	1	9.60218e-50	1.1656e-33	1	0.00858011	-2.90704	-2.75868	0.156942
	77806	77997		+	-	OG1RF_10070	hypothetical protein	47940	46543	6244	7450	1	2.52131e-10	2.13554e-13	1	-0.0426657	-2.94069	-2.64325	0.25477
	77998	78009		+	Intergenic_70	-	-	50871	50152	6094	6687	1	1.5515e-76	2.20054e-43	1	-0.0205362	-3.06138	-2.90688	0.13397
	78010	78522		+	-	OG1RF_10071	stress response regulator Gls24	85533	82133	8908	10639	1	5.38891e-17	2.29184e-10	1	-0.0585191	-3.26331	-2.9486	0.256189
	78523	78580		+	Intergenic_71	-	-	69359	67327	7121	9082	1	1.35293e-141	1.4666e-30	1	-0.0428979	-3.28393	-2.8901	0.35093
	78581	79141		+	-	OG1RF_10072	stress response regulator Gls24	79300	77653	7565	9153	1	5.03567e-21	5.75571e-12	1	-0.0302792	-3.38991	-3.08473	0.274905
	79142	79164		+	Intergenic_72	-	-	90428	90593	9137	10907	1	6.4883e-178	1.85108e-47	1	0.00263002	-3.30698	-3.05415	0.255462
	79165	79407		+	-	OG1RF_10073	transglycosylase associated protein	89256	88328	8725	10626	1	2.95869e-42	4.20556e-14	1	-0.0150783	-3.35472	-3.05527	0.284372
	79408	79571		+	Intergenic_73	-	-	895	931	94	99	1	2.89502e-201	1.17351e-118	1	0.0568935	-3.25116	-3.23328	0.0747678
	79572	80087		+	-	OG1RF_10074	hypothetical protein	3	3	2	2	1	1	1	1	0	-0.584963	-0.584963	0
	80088	80241		+	Intergenic_74	-	-	3	1	2	1	1	1	1	1	-1.58496	-0.584963	0	-1
	80242	80757		+	-	OG1RF_10075	hypothetical protein	16	16	10	9	1	1	1	1	0	-0.678072	-0.830075	-0.152003
	80757	82154		+	-	OG1RF_10076	hypothetical protein	6	5	6	4	1	1	1	1	-0.263034	0	-0.321928	-0.584963
	82151	82456		+	atpF	OG1RF_10077	ATP synthase F0 subunit B	6	7	4	3	1	1	1	1	0.222392	-0.584963	-1.22239	-0.415037
	82457	82465		+	Intergenic_77	-	-	8	12	9	9	1	1	1	1	0.584963	0.169925	-0.415037	0
	82466	82732		+	-	OG1RF_10078	hypothetical protein	9	9	8	6	1	1	1	1	0	-0.169925	-0.584963	-0.415037
	82733	83028		+	Intergenic_78	-	-	0	0	0	0	1	1	1	1	#DIV/0!	#DIV/0!	#DIV/0!	#DIV/0!
	83029	84264		+	-	OG1RF_10079	major facilitator family transporter	0	0	0	0	1	1	1	1	#DIV/0!	#DIV/0!	#DIV/0!	#DIV/0!
	84265	84284		+	Intergenic_79	-	-	0	0	2	1	1	1	1	1	#DIV/0!	#DIV/0!	#DIV/0!	-1
	84285	84464		+	-	OG1RF_10080	hypothetical protein	2	0	1	0	1	1	1	1	#NUM!	-1	#DIV/0!	#NUM!
	84465	84484		+	Intergenic_80	-	-	0	0	0	0	1	1	1	1	#DIV/0!	#DIV/0!	#DIV/0!	#DIV/0!
	84485	84694		+	hupB	OG1RF_10081	DNA-binding protein	0	0	0	0	1	1	1	1	#DIV/0!	#DIV/0!	#DIV/0!	#DIV/0!
	84695	84820		+	Intergenic_81	-	-	0	0	0	0	1	1	1	1	#DIV/0!	#DIV/0!	#DIV/0!	#DIV/0!
	86305	84821		-	-	OG1RF_10082	M protein trans-acting positive regulator	0	0	5	4	1	1	1	1	#DIV/0!	#DIV/0!	#DIV/0!	-0.321928
	87786	86299		-	-	OG1RF_10083	M protein trans-acting positive regulator	0	0	6	4	1	1	1	1	#DIV/0!	#DIV/0!	#DIV/0!	-0.584963
	87787	88487		+	Intergenic_83	-	-	2	2	3	2	1	1	1	1	0	0.584963	0	-0.584963
	88488	94595		+	-	OG1RF_10084	cell wall surface anchor protein	12	10	14	14	1	1	1	1	-0.263034	0.222392	0.485427	0
	94596	94868		+	Intergenic_84	-	-	4	5	3	4	1	1	1	1	0.321928	-0.415037	-0.321928	0.415037
	94869	95783		+	-	OG1RF_10085	diacylglycerol kinase catalytic domain protein	216	251	160	180	1	0.248048	0.563866	1	0.216656	-0.432959	-0.47969	0.169925
	95784	95864		+	Intergenic_85	-	-	193	220	136	137	1	0.0502991	0.0827345	1	0.188903	-0.504994	-0.683328	0.0105692
	95865	97370		+	-	OG1RF_10086	M protein trans-acting positive regulator	393	416	214	222	1	0.00059685	0.103664	1	0.0820542	-0.876919	-0.906024	0.0529489
	97371	97715		+	Intergenic_86	-	-	76	78	41	41	1	0.000696579	0.009703	1	0.0374747	-0.890376	-0.92785	0
	97716	97955		+	-	OG1RF_10087	hypothetical protein	0	0	0	0	1	1	1	1	#DIV/0!	#DIV/0!	#DIV/0!	#DIV/0!
	97956	97969		+	Intergenic_87	-	-	0	0	0	0	1	1	1	1	#DIV/0!	#DIV/0!	#DIV/0!	#DIV/0!
	97970	101047		+	-	OG1RF_10088	cell wall surface anchor family protein	1	1	1	1	1	1	1	1	0	0	0	0
	101048	101214		+	Intergenic_88	-	-	0	0	0	0	1	1	1	1	#DIV/0!	#DIV/0!	#DIV/0!	#DIV/0!
	101215	101985		+	-	OG1RF_10089	formate/nitrite transporter	0	0	0	0	1	1	1	1	#DIV/0!	#DIV/0!	#DIV/0!	#DIV/0!
	101986	102140		+	Intergenic_89	-	-	32	28	1	1	1	0	8.3617e-248	1	-0.192645	-5	-4.80735	0
	102141	102926		+	-	OG1RF_10090	putative lipoprotein	1088	963	49	55	1	0	0	1	-0.176071	-4.47275	-4.13003	0.16665
	102927	102984	102984	+	Intergenic_90	-	-	89	67	2	3	1	0	0	1	-0.409644	-5.47573	-4.48113	0.584963
103677	103665	102985	102985	-	-	OG1RF_10091	hypothetical protein	16	17	199	156	1	4.32107e-221	1.13652e-108	1	0.0874628	3.63662	3.19794	-0.351222
103666	103666	103921		+	Intergenic_91	-	-	1	0	16	21	1	1	1	1	#NUM!	4	#DIV/0!	0.392317
	103922	105028		+	pfoR	OG1RF_10092	perfringolysin O regulator protein	9	7	70	75	1	4.74697e-75	5.13569e-132	1	-0.36257	2.95936	3.42146	0.0995357
	105003	105710		+	sdaB	OG1RF_10093	L-serine dehydratase, iron-sulfur-dependent subunit beta	5	3	84	87	1	0	0	1	-0.736966	4.07039	4.85798	0.0506261
	105711	105724		+	Intergenic_93	-	-	3	5	104	119	1	1.16384e-243	2.10441e-175	1	0.736966	5.11548	4.57289	0.194378
	105725	106618		+	sdaA	OG1RF_10094	L-serine dehydratase, iron-sulfur-dependent subunit alpha	3	2	63	68	1	0	0	1	-0.584963	4.39232	5.08746	0.110183
	106619	106644		+	Intergenic_94	-	-	4	7	101	121	1	1.73981e-164	4.03576e-108	1	0.807355	4.65821	4.11151	0.260652
	106645	107916		+	serS	OG1RF_10095	serine--tRNA ligase	4	5	76	77	1	0	0	1	0.321928	4.24793	3.94486	0.018859
	107917	107952		+	Intergenic_95	-	-	0	0	1	1	1	1	1	1	#DIV/0!	#DIV/0!	#DIV/0!	0
108903	108903	107953	107951	-	-	OG1RF_10096	alpha/beta hydrolase fold family hydrolase	74	76	147	127	1	0.0327268	0.0653523	1	0.0384741	0.990219	0.740757	-0.210988
	108904	109033		+	Intergenic_96	-	-	0	0	0	0	1	1	1	1	#DIV/0!	#DIV/0!	#DIV/0!	#DIV/0!
109570	109513	109034	108994	-	-	OG1RF_10097	ArgR family transcriptional regulator	2465	2306	516	463	1	5.31851e-31	2.28298e-14	1	-0.0961951	-2.25614	-2.31631	-0.156359
	109514	109731		+	Intergenic_97	-	-	0	0	0	0	1	1	1	1	#DIV/0!	#DIV/0!	#DIV/0!	#DIV/0!
	109732	110244		+	argR	OG1RF_10098	arginine repressor	73	98	146	183	1	0.00412878	0.0171575	1	0.424885	1	0.90099	0.325875
	110245	110540		+	Intergenic_98	-	-	4	4	52	48	1	1.23916e-114	9.84109e-108	1	0	3.70044	3.58496	-0.115477
	110541	111767		+	arcA	OG1RF_10099	arginine deiminase	418	309	3554	3580	1	6.96962e-27	2.96174e-111	1	-0.435896	3.08787	3.53428	0.0105159
	111754	112815		+	arcB	OG1RF_10100	ornithine carbamoyltransferase	876	630	3750	3644	1	0.105588	3.33452e-16	1	-0.475579	2.09789	2.5321	-0.0413676
	112816	112920		+	Intergenic_100	-	-	706	484	2053	2216	1	1.42965e-05	3.24406e-18	1	-0.544661	1.53999	2.19488	0.110224
	112921	113853		+	arcC	OG1RF_10101	carbamate kinase	787	549	1453	1605	1	0.685438	2.70945e-05	1	-0.519557	0.884599	1.5477	0.143539
	113854	113877		+	Intergenic_101	-	-	514	364	866	936	1	0.0438014	1.4628e-05	1	-0.49783	0.752599	1.36257	0.112142
	113878	114570		+	ntcA	OG1RF_10102	global nitrogen regulator NtcA	668	467	1056	1084	1	0.160443	0.00311089	1	-0.516426	0.66069	1.21487	0.0377549
	114571	114617		+	Intergenic_102	-	-	638	393	870	907	1	0.249656	0.000198451	1	-0.699027	0.447459	1.20657	0.0600871
	114618	116069		+	-	OG1RF_10103	UIT3 family protein	1024	701	901	944	1	1	0.554223	1	-0.546729	-0.184617	0.429372	0.0672598
	116070	116159	116159	+	Intergenic_103	-	-	211	173	136	135	1	0.0160706	0.628991	1	-0.286471	-0.633636	-0.357813	-0.0106472
	116840	116160	116160	-	-	OG1RF_10104	ThiJ/PfpI family protein	50	54	135	135	1	2.61885e-06	2.6223e-05	1	0.111031	1.43296	1.32193	0
117172	117172	116837		-	-	OG1RF_10105	ArsR family transcriptional regulator	14	18	90	88	1	9.4547e-55	4.82841e-26	1	0.36257	2.6845	2.28951	-0.0324215
	117173	117351		+	Intergenic_105	-	-	1	2	3	5	1	1	1	1	1	1.58496	1.32193	0.736966
	117352	118368		+	-	OG1RF_10106	oxidoreductase	31	26	20	22	1	0.28576	0.999433	1	-0.253757	-0.632268	-0.241008	0.137504
	118369	118537		+	Intergenic_106	-	-	19	17	12	12	1	1	1	1	-0.160465	-0.662965	-0.5025	0
	118538	121087		+	-	OG1RF_10107	family 20 glycosyl hydrolase	904	822	297	291	1	0.125101	0.00234581	1	-0.137184	-1.60586	-1.49812	-0.0294438
	121088	121515		+	Intergenic_107	-	-	593	538	247	252	1	3.59557e-06	0.0111619	1	-0.140426	-1.26352	-1.09418	0.0289127
	121516	122784		+	-	OG1RF_10108	endoribonuclease L-PSP	600	564	393	394	1	0.0348724	0.387912	1	-0.0892673	-0.610433	-0.5175	0.00366632
	122785	122833	122833	+	Intergenic_108	-	-	49	48	35	34	1	0.0111678	0.0318945	1	-0.0297473	-0.485427	-0.4975	-0.0418202
	123277	122834	122834	-	-	OG1RF_10109	hypothetical protein	134	100	32	32	1	4.66923e-27	5.04904e-09	1	-0.422233	-2.06609	-1.64386	0
124686	124686	123274		-	-	OG1RF_10110	GntR family transcriptional regulator	80	82	24	25	1	4.74882e-06	5.3069e-07	1	0.0356239	-1.73697	-1.7137	0.0588937
	124687	124783		+	Intergenic_110	-	-	5	1	4	4	1	1	1	1	-2.32193	-0.321928	2	0
	124784	125749		+	-	OG1RF_10111	ornithine cyclodeaminase/mu-crystallin family protein	3	3	8	7	1	1	1	1	0	1.41504	1.22239	-0.192645
	125750	125750		+	Intergenic_111	-	-	3	6	8	7	1	1	1	1	1	1.41504	0.222392	-0.192645
	125751	126539		+	phzF	OG1RF_10112	phenazine biosynthesis protein PhzF	4	3	8	9	1	1	1	1	-0.415037	1	1.58496	0.169925
	126540	126587		+	Intergenic_112	-	-	0	0	0	0	1	1	1	1	#DIV/0!	#DIV/0!	#DIV/0!	#DIV/0!
127143	127133	126588	126585	-	-	OG1RF_10113	cob(I)yrinic acid a,c-diamide adenosyltransferase	78	78	96	95	1	0.584024	0.66305	1	0	0.29956	0.284453	-0.0151069
	127134	127283		+	Intergenic_113	-	-	0	0	1	0	1	1	1	1	#DIV/0!	#DIV/0!	#DIV/0!	#NUM!
127625	127625	127284	127209	-	-	OG1RF_10114	hypothetical protein	106	91	24	27	1	7.25779e-32	1.03461e-11	1	-0.220126	-2.14296	-1.75291	0.169925
	127626	127762		+	Intergenic_114	-	-	0	0	0	0	1	1	1	1	#DIV/0!	#DIV/0!	#DIV/0!	#DIV/0!
129517	129325	127763	127762	-	guaA	OG1RF_10115	GMP synthase	505	524	666	613	1	0.814688	0.954653	1	0.0532834	0.399239	0.22632	-0.119635
	129326	129636		+	Intergenic_115	-	-	0	0	0	0	1	1	1	1	#DIV/0!	#DIV/0!	#DIV/0!	#DIV/0!
130569	130560	129637	129626	-	coaA	OG1RF_10116	pantothenate kinase	71	77	173	151	1	0.000978635	0.00986183	1	0.117039	1.28488	0.971618	-0.196223
	130561	130714		+	Intergenic_116	-	-	25	27	6	7	1	2.14359e-24	3.62236e-18	1	0.111031	-2.05889	-1.94753	0.222392
	130715	131302		+	-	OG1RF_10117	lipase/acylhydrolase	1045	1081	207	256	1	1.99386e-30	2.92704e-12	1	0.0488636	-2.3358	-2.07815	0.306513
	131303	131316		+	Intergenic_117	-	-	1827	1846	374	449	1	1.12838e-56	5.54608e-25	1	0.0149259	-2.28837	-2.03962	0.263677
	131317	131925		+	rsmc	OG1RF_10118	methyltransferase domain protein	1115	1165	296	339	1	1.14944e-17	2.38949e-06	1	0.0632862	-1.91337	-1.78097	0.195688
	131926	131957		+	Intergenic_118	-	-	3	3	1	0	1	1	1	1	0	-1.58496	#NUM!	#NUM!
133013	132989	131958	131958	-	add	OG1RF_10119	adenosine deaminase	2	2	52	33	1	0	1.69723e-269	1	0	4.70044	4.04439	-0.656046
	132990	133091		+	Intergenic_119	-	-	3	4	7	7	1	1	1	1	0.415037	1.22239	0.807355	0
	133092	134138		+	-	OG1RF_10120	LacI family transcriptional regulator	55	66	81	78	1	0.4307	0.736489	1	0.263034	0.55849	0.241008	-0.0544478
	134139	134170		+	Intergenic_120	-	-	49	55	62	72	1	1	1	1	0.16665	0.339486	0.388565	0.215729
	134171	135580		+	pdp	OG1RF_10121	pyrimidine-nucleoside phosphorylase	313	313	361	348	1	1	1	1	0	0.205836	0.152925	-0.0529115
	135581	135607		+	Intergenic_121	-	-	388	401	464	454	1	1	1	1	0.0475456	0.258068	0.17909	-0.0314325
	135608	136270		+	deoC	OG1RF_10122	deoxyribose-phosphate aldolase	382	369	312	307	1	0.176603	1	1	-0.0499518	-0.292027	-0.265382	-0.0233074
	136239	136703		+	cdd	OG1RF_10123	cytidine deaminase	293	329	263	280	1	0.815459	1	1	0.167187	-0.155838	-0.232661	0.090364
	136704	136798		+	Intergenic_123	-	-	325	318	265	287	1	1	1	1	-0.031413	-0.294447	-0.147976	0.115058
	136799	137872		+	-	OG1RF_10124	ABC superfamily ATP binding cassette transporter, binding protein	392	364	346	361	1	0.268481	1	1	-0.106915	-0.180082	-0.0119396	0.0612268
	137873	137883		+	Intergenic_124	-	-	541	468	550	585	1	0.760106	1	1	-0.20912	0.023803	0.321928	0.089005
	137884	139011		+	-	OG1RF_10125	ABC superfamily ATP binding cassette transporter, binding protein	1972	1840	899	942	1	0.91901	0.250228	1	-0.0999538	-1.13327	-0.965907	0.0674059
	139012	139216		+	Intergenic_125	-	-	181	177	109	113	1	0.328477	0.195679	1	-0.0322403	-0.731662	-0.647427	0.0519946
	139217	140785		+	-	OG1RF_10126	ABC superfamily ATP binding cassette transporter, ABC protein	1279	1309	414	455	1	0.00036181	0.00193101	1	0.0334488	-1.62731	-1.52453	0.136236
	140769	141911		+	-	OG1RF_10127	ABC superfamily, ATP binding cassette transporter, membrane protein	594	596	232	252	1	1.0671e-07	0.00441919	1	0.0048494	-1.35634	-1.24189	0.119299
	141911	142864		+	-	OG1RF_10128	ABC superfamily, ATP binding cassette transporter, membrane protein	821	778	347	382	1	1.99377e-06	0.0281686	1	-0.0776121	-1.24245	-1.0262	0.138637
	142865	143069		+	Intergenic_128	-	-	3	2	4	1	1	1	1	1	-0.584963	0.415037	-1	-2
	143070	143468		+	-	OG1RF_10129	membrane protein	3	2	6	5	1	1	1	1	-0.584963	1	1.32193	-0.263034
	143468	144706		+	-	OG1RF_10130	lipase	5	4	9	8	1	1	1	1	-0.321928	0.847997	1	-0.169925
	144707	144715		+	Intergenic_130	-	-	7	10	16	16	1	1	1	1	0.514573	1.19265	0.678072	0
	144716	145030		+	-	OG1RF_10131	hypothetical protein	5	7	11	12	1	1	1	1	0.485427	1.1375	0.777608	0.125531
	145017	145301		+	-	OG1RF_10132	hypothetical protein	7	2	8	7	1	1	1	1	-1.80735	0.192645	1.80735	-0.192645
	145302	145606		+	Intergenic_132	-	-	857	916	209	245	1	7.10525e-13	3.65311e-09	1	0.0960524	-2.03579	-1.90257	0.229279
	145607	146773		+	deoB	OG1RF_10133	phosphopentomutase	4768	4843	976	1149	1	0.000850088	1.7607e-05	1	0.0225168	-2.28843	-2.07552	0.235426
	146774	146789		+	Intergenic_133	-	-	7664	7408	1469	1844	1	4.73555e-18	2.36415e-12	1	-0.0490135	-2.38326	-2.00625	0.328004
	146790	147608		+	deoD	OG1RF_10134	purine-nucleoside phosphorylase	5462	5319	1060	1271	1	0.00294064	5.57081e-05	1	-0.0382743	-2.36537	-2.06519	0.2619
	147609	147625		+	Intergenic_134	-	-	6028	5669	1198	1518	1	1.85613e-25	2.65924e-11	1	-0.0885851	-2.33105	-1.90092	0.341544
	147626	148333		+	-	OG1RF_10135	purine nucleoside phosphorylase	3913	3755	770	860	1	5.32664e-21	3.01713e-08	1	-0.0594622	-2.34534	-2.1264	0.159478
	148334	148371	148371	+	Intergenic_135	-	-	69	69	14	16	1	1.16297e-25	2.14341e-15	1	0	-2.30117	-2.10852	0.192645
149310	149310	148372	148372	-	-	OG1RF_10136	iron (Fe3+) ABC superfamily ATP binding cassette transporter, binding protein	7	11	28	21	1	1	1	1	0.652077	2	0.932886	-0.415037
	149311	149540		+	Intergenic_136	-	-	3	2	1	2	1	1	1	1	-0.584963	-1.58496	0	1
	149541	150347		+	-	OG1RF_10137	ABC superfamily ATP binding cassette transporter, ABC protein	5	5	8	4	1	1	1	1	0	0.678072	-0.321928	-1
	150344	151354		+	-	OG1RF_10138	iron (Fe3+) ABC superfamily ATP binding cassette transporter, membrane protein	20	23	6	6	1	1	5.55679e-15	1	0.201634	-1.73697	-1.9386	0
	151351	152355		+	fhuG	OG1RF_10139	iron ABC superfamily ATP binding cassette transporter, membrane protein	8	9	9	8	1	1	1	1	0.169925	0.169925	-0.169925	-0.169925
	152356	152468		+	Intergenic_139	-	-	1	1	1	1	1	1	1	1	0	0	0	0
	152469	153671		+	adh3	OG1RF_10140	putative alcohol dehydrogenase (NADP(+))	2444	2396	1036	1024	1	0.246376	0.0583666	1	-0.0286164	-1.23822	-1.22641	-0.0168083
	153672	153727	154412	+	Intergenic_140	-	-	20	26	21	16	1	1	0.0191318	1	0.378512	0.0703893	-0.70044	-0.392317
154439	154414	153728	153706	-	gpmA	OG1RF_10141	phosphoglycerate mutase	1611	1866	909	926	1	0.0525925	0.0786281	1	0.211992	-0.825604	-1.01086	0.0267319
154415	154415	154588		+	Intergenic_141	-	-	6	8	13	11	1	1	1	1	0.415037	1.11548	0.459432	-0.241008
155195	155164	154589	154589	-	-	OG1RF_10142	resolvase family site-specific recombinase	39	32	60	64	1	0.0756988	0.00492271	1	-0.285402	0.621488	1	0.0931094
	155165	155205		+	Intergenic_142	-	-	1	0	6	8	1	1	1	1	#NUM!	2.58496	#DIV/0!	0.415037
155886	155886	155206	155200	-	rpiA	OG1RF_10143	ribose-5-phosphate isomerase	14	13	25	21	1	1	1	1	-0.106915	0.836501	0.691878	-0.251539
155887	155887	156230		+	Intergenic_143	-	-	52	66	635	655	1	6.24379e-202	1.53064e-130	1	0.343954	3.61017	3.31096	0.0447383
	156231	156644		+	rpsL	OG1RF_10144	30S ribosomal protein S12	241	253	2822	2905	1	2.80024e-160	2.76166e-155	1	0.0701042	3.54961	3.52133	0.0418202
	156645	156699		+	Intergenic_144	-	-	134	136	1554	1631	1	5.13263e-172	7.6056e-222	1	0.0213737	3.53568	3.58408	0.0697703
	156700	157170		+	rpsG	OG1RF_10145	30S ribosomal protein S7	277	269	2906	3012	1	4.19209e-115	8.20559e-143	1	-0.0422798	3.39108	3.48504	0.0516871
	157171	157253		+	Intergenic_145	-	-	281	285	3313	3437	1	1.55682e-194	3.24759e-205	1	0.0203918	3.5595	3.59212	0.0530116
	157254	159335		+	fusA	OG1RF_10146	elongation factor G	362	351	2827	2793	1	0.00127743	3.45413e-28	1	-0.0445187	2.96521	2.99227	-0.0174563
	159336	159485		+	Intergenic_146	-	-	660	542	5404	5877	1	3.33025e-69	6.82111e-140	1	-0.284173	3.03349	3.43872	0.121052
	159486	160673		+	tuf	OG1RF_10147	elongation factor EF1A	2038	1766	10086	10686	1	0.00632858	5.73869e-16	1	-0.206669	2.30713	2.59716	0.0833678
	160674	160853		+	Intergenic_147	-	-	296	264	1536	1795	1	4.55672e-25	3.41855e-46	1	-0.165059	2.37551	2.76537	0.224806
	160854	161678		+	thiD	OG1RF_10148	phosphomethylpyrimidine kinase	16	13	98	110	1	1.18428e-38	1.89101e-90	1	-0.29956	2.61471	3.08092	0.16665
	161679	161847		+	Intergenic_148	-	-	6	6	16	14	1	1	1	1	0	1.41504	1.22239	-0.192645
	161848	163116		+	cfa	OG1RF_10149	cyclopropane-fatty-acyl-phospholipid synthase	91	104	166	152	1	0.129211	0.171734	1	0.192645	0.867245	0.547488	-0.127112
	163117	163428		+	Intergenic_149	-	-	19	24	132	138	1	2.06189e-54	1.18279e-35	1	0.337035	2.79647	2.52356	0.0641303
	163429	163773		+	rpsJ	OG1RF_10150	30S ribosomal protein S10	112	122	704	716	1	1.88744e-44	1.40968e-33	1	0.123382	2.65208	2.55308	0.0243842
	163774	163794		+	Intergenic_150	-	-	124	134	782	806	1	3.87948e-45	1.41013e-39	1	0.111893	2.65683	2.58855	0.0436112
	163795	164424		+	rplC	OG1RF_10151	50S ribosomal protein L3	159	150	753	843	1	8.62498e-19	2.9301e-29	1	-0.0840643	2.24362	2.49057	0.162883
	164425	164449		+	Intergenic_151	-	-	295	216	1199	1347	1	2.46675e-15	1.02451e-46	1	-0.449684	2.02304	2.64065	0.167918
	164450	165073		+	rplD	OG1RF_10152	50S ribosomal protein L4/L1 family protein	158	132	658	727	1	1.02472e-13	4.03662e-28	1	-0.259387	2.05816	2.46142	0.143868
	165073	165363		+	rplW	OG1RF_10153	50S ribosomal protein L23	198	184	929	1005	1	6.45984e-19	4.672e-27	1	-0.105795	2.23018	2.44942	0.113445
	165364	165402		+	Intergenic_153	-	-	282	277	1283	1413	1	8.90913e-23	1.09632e-28	1	-0.0258092	2.18575	2.3508	0.13924
	165403	166233		+	rplB	OG1RF_10154	50S ribosomal protein L2	199	180	816	824	1	3.2521e-13	4.75185e-18	1	-0.144772	2.0358	2.19465	0.0140752
	166234	166275		+	Intergenic_154	-	-	177	170	797	756	1	3.8182e-19	1.01356e-21	1	-0.0582146	2.17083	2.15285	-0.0761935
	166276	166554		+	rpsS	OG1RF_10155	30S ribosomal protein S19	211	191	802	841	1	2.90993e-11	1.29523e-16	1	-0.14367	1.92636	2.13853	0.0685036
	166555	166569		+	Intergenic_155	-	-	321	257	1160	1264	1	1.85127e-13	7.55916e-27	1	-0.320805	1.85348	2.29816	0.123872
	166570	166923		+	rplV	OG1RF_10156	50S ribosomal protein L22	248	231	891	997	1	1.57247e-09	2.48344e-16	1	-0.102447	1.84509	2.1097	0.162168
	166924	166989		+	Intergenic_156	-	-	313	275	1131	1282	1	6.57646e-12	6.26732e-22	1	-0.186731	1.85336	2.22089	0.180797
	166990	167646		+	rpsC	OG1RF_10157	30S ribosomal protein S3	197	173	733	780	1	4.48442e-10	1.49273e-17	1	-0.187424	1.89562	2.1727	0.0896609
	167647	167648		+	Intergenic_157	-	-	210	164	686	707	1	0.00428258	6.38856e-05	1	-0.356694	1.70782	2.10801	0.0435016
	167649	168083		+	rplP	OG1RF_10158	50S ribosomal protein L16	170	135	598	651	1	8.10137e-09	3.48965e-20	1	-0.332575	1.81461	2.2697	0.122512
	168073	168261		+	rpmC	OG1RF_10159	50S ribosomal protein L29	278	243	977	1052	1	5.19583e-10	2.66968e-16	1	-0.194129	1.81327	2.11411	0.106704
	168262	168263		+	Intergenic_159	-	-	339	304	1199	1295	1	0.00054351	6.48749e-06	1	-0.157214	1.82247	2.09081	0.11112
	168264	168551		+	rpsQ	OG1RF_10160	30S ribosomal protein S17	249	255	980	1047	1	1.38663e-11	1.83837e-14	1	0.0343515	1.97664	2.03769	0.0954078
	168552	168608		+	Intergenic_160	-	-	276	260	1012	1077	1	2.70759e-12	1.72811e-17	1	-0.0861566	1.87447	2.05043	0.089809
	168609	168977		+	rplN	OG1RF_10161	50S ribosomal protein L14	196	167	710	721	1	1.54367e-09	1.18413e-15	1	-0.231006	1.85697	2.11015	0.0221802
	168978	169012		+	Intergenic_161	-	-	309	272	1177	1243	1	4.28651e-15	2.74893e-21	1	-0.184	1.92944	2.19215	0.078712
	169013	169324		+	rplX	OG1RF_10162	50S ribosomal protein L24	233	204	862	915	1	5.83077e-10	4.85012e-17	1	-0.191761	1.88736	2.1652	0.0860839
	169325	169349		+	Intergenic_162	-	-	189	205	737	753	1	3.29855e-16	3.6451e-13	1	0.117238	1.96328	1.87703	0.0309852
	169350	169889		+	rplE	OG1RF_10163	50S ribosomal protein L5	171	153	575	580	1	3.46689e-08	3.95213e-12	1	-0.160465	1.74957	1.92252	0.0124909
	169890	169907		+	Intergenic_163	-	-	224	210	780	796	1	1.86503e-11	2.63188e-14	1	-0.0931094	1.79998	1.92238	0.0292943
	169908	170093		+	rpsN	OG1RF_10164	30S ribosomal protein S14	273	220	954	1027	1	3.91343e-10	2.40098e-20	1	-0.311397	1.80509	2.22286	0.106375
	170094	170128		+	Intergenic_164	-	-	306	242	1093	1147	1	4.85016e-13	1.20797e-23	1	-0.338525	1.83669	2.24479	0.069572
	170129	170527		+	rpsH	OG1RF_10165	30S ribosomal protein S8	266	227	954	994	1	2.1521e-09	1.20765e-16	1	-0.228734	1.84256	2.13055	0.0592566
	170528	170558		+	Intergenic_165	-	-	217	193	763	795	1	2.90993e-11	1.2734e-17	1	-0.169094	1.81399	2.04235	0.0592718
	170559	171095		+	rplF	OG1RF_10166	50S ribosomal protein L6	259	238	912	951	1	7.90959e-09	3.81252e-13	1	-0.121991	1.81608	1.99848	0.0604115
	171096	171246		+	Intergenic_166	-	-	349	281	1255	1469	1	1.47854e-10	7.45181e-26	1	-0.312657	1.84639	2.38619	0.227147
	171247	171612		+	rplR	OG1RF_10167	50S ribosomal protein L18	150	139	556	602	1	6.24934e-11	6.64999e-16	1	-0.109878	1.89012	2.11468	0.114679
	171613	171632		+	Intergenic_167	-	-	122	116	426	455	1	2.581e-10	1.30454e-12	1	-0.0727563	1.80397	1.97174	0.0950131
	171633	172133		+	rpsE	OG1RF_10168	30S ribosomal protein S5	149	118	526	557	1	6.1627e-09	3.86072e-19	1	-0.336525	1.81975	2.23889	0.0826145
	172134	172147		+	Intergenic_168	-	-	135	113	526	558	1	4.3832e-11	2.56456e-16	1	-0.256637	1.9621	2.30394	0.0852023
	172148	172327		+	rpmD	OG1RF_10169	50S ribosomal protein L30	231	213	967	1102	1	9.47624e-17	4.27086e-27	1	-0.117039	2.06562	2.3712	0.188536
	172328	172374		+	Intergenic_169	-	-	265	256	1077	1230	1	1.3654e-16	1.53541e-24	1	-0.0498485	2.02295	2.26444	0.19164
	172375	172815		+	rplO	OG1RF_10170	50S ribosomal protein L15	151	151	594	618	1	1.20695e-11	6.87096e-14	1	0	1.97591	2.03306	0.0571439
	172816	174114		+	secY	OG1RF_10171	preprotein translocase subunit SecY	193	176	774	819	1	2.69079e-09	1.80661e-14	1	-0.133025	2.00373	2.21829	0.0815299
	174115	174155		+	Intergenic_171	-	-	143	135	527	546	1	1.62306e-13	9.75539e-17	1	-0.0830557	1.88179	2.01594	0.051098
	174156	174851		+	adk	OG1RF_10172	adenylate kinase	116	100	418	418	1	2.65971e-09	1.06993e-14	1	-0.214125	1.84938	2.0635	0
	174852	175061		+	Intergenic_172	-	-	219	253	844	852	1	4.11668e-13	4.37121e-09	1	0.208207	1.94631	1.75172	0.0136104
	175062	175280		+	infA	OG1RF_10173	translation initiation factor IF-1	460	552	1693	1896	1	3.61732e-10	1.6028e-09	1	0.263034	1.87988	1.78022	0.163377
	175281	175312		+	Intergenic_173	-	-	543	654	2196	2537	1	1.93979e-15	1.71288e-14	1	0.268338	2.01585	1.95576	0.208245
	175313	175429		+	rpmJ	OG1RF_10174	50S ribosomal protein L36	341	432	1495	1691	1	8.37114e-19	8.15191e-13	1	0.34126	2.1323	1.96877	0.177731
	175430	175448		+	Intergenic_174	-	-	329	408	1362	1525	1	3.37252e-17	5.01631e-14	1	0.310482	2.04957	1.90217	0.163083
	175449	175814		+	rpsM	OG1RF_10175	30S ribosomal protein S13	476	498	1734	2020	1	3.28615e-10	2.80091e-14	1	0.0651842	1.86507	2.02014	0.220251
	175815	175841		+	Intergenic_175	-	-	585	577	2108	2498	1	7.41418e-12	1.92359e-19	1	-0.0198653	1.84937	2.11413	0.244899
	175842	176231		+	rpsK	OG1RF_10176	30S ribosomal protein S11	409	453	1633	1804	1	2.07634e-12	7.67593e-14	1	0.14741	1.99735	1.99362	0.143675
	176232	176311		+	Intergenic_176	-	-	189	233	839	930	1	5.19934e-19	3.45974e-15	1	0.301944	2.15028	1.9969	0.14856
	176312	177250		+	rpoA	OG1RF_10177	DNA-directed RNA polymerase subunit alpha	298	313	1422	1605	1	2.7135e-10	2.49311e-16	1	0.0708503	2.25454	2.35834	0.174652
	177251	177323		+	Intergenic_177	-	-	408	398	2091	2405	1	3.64657e-28	3.59218e-40	1	-0.0358007	2.35755	2.5952	0.201844
	177324	177707		+	rplQ	OG1RF_10178	50S ribosomal protein L17	156	152	773	791	1	3.79063e-21	6.22315e-24	1	-0.0374747	2.30892	2.37961	0.0332093
	177708	177752		+	Intergenic_178	-	-	53	53	276	280	1	5.35151e-27	6.66284e-26	1	0	2.3806	2.40136	0.0207586
	177753	177965		+	oxaA	OG1RF_10179	inner membrane protein OxaA	8	9	44	45	1	2.38367e-20	9.31509e-17	1	0.169925	2.45943	2.32193	0.0324215
	177966	177981		+	Intergenic_179	-	-	4	1	19	13	1	1	1	1	-2	2.24793	3.70044	-0.547488
	177982	179181		+	-	OG1RF_10180	hypothetical protein	2	1	20	14	1	1	1	1	-1	3.32193	3.80735	-0.514573
	179182	179196		+	Intergenic_180	-	-	3	2	26	14	1	1	1	1	-0.584963	3.11548	2.80735	-0.893085
	179197	180372		+	-	OG1RF_10181	M20D family peptidase	2	2	25	18	1	1	1	1	0	3.64386	3.16993	-0.473931
	180373	180573		+	Intergenic_181	-	-	3	1	8	5	1	1	1	1	-1.58496	1.41504	2.32193	-0.678072
	180574	181413		+	-	OG1RF_10182	ABC superfamily ATP binding cassette transporter, ABC protein	64	68	118	101	1	0.0512591	0.205801	1	0.0874628	0.882643	0.570749	-0.224432
	181389	182258		+	-	OG1RF_10183	ABC superfamily ATP binding cassette transporter, ABC protein	68	67	119	112	1	0.120148	0.0688666	1	-0.0213737	0.807355	0.741266	-0.0874628
	182255	183052		+	-	OG1RF_10184	ABC superfamily ATP binding cassette transporter, membrane protein	80	77	132	118	1	0.253108	0.160179	1	-0.0551416	0.722466	0.615857	-0.161751
	183053	183070		+	Intergenic_184	-	-	144	139	222	244	1	0.555615	0.132506	1	-0.0509839	0.624491	0.811796	0.136321
	183071	183820		+	truA	OG1RF_10185	tRNA-pseudouridine synthase I	102	96	183	183	1	0.0956243	0.0147576	1	-0.0874628	0.843274	0.930737	0
	183821	183870		+	Intergenic_185	-	-	1	1	2	2	1	1	1	1	0	1	1	0
184195	184182	183871	183850	-	-	OG1RF_10186	hypothetical protein	1215	1272	406	402	1	2.47108e-09	1.69333e-06	1	0.0661424	-1.5814	-1.66183	-0.0142842
	184183	184314		+	Intergenic_186	-	-	0	0	0	0	1	1	1	1	#DIV/0!	#DIV/0!	#DIV/0!	#DIV/0!
185670	185670	184315	184315	-	brnQ	OG1RF_10187	LIVCS family branched chain amino acid:cation symporter	24	21	45	33	1	0.00506535	0.084633	1	-0.192645	0.906891	0.652077	-0.447459
	185671	185760		+	Intergenic_187	-	-	0	0	0	0	1	1	1	1	#DIV/0!	#DIV/0!	#DIV/0!	#DIV/0!
	186252	185761		-	-	OG1RF_10188	GNAT family acetyltransferase	0	0	3	2	1	1	1	1	#DIV/0!	#DIV/0!	#DIV/0!	-0.584963
	186253	186425		+	Intergenic_188	-	-	0	0	0	0	1	1	1	1	#DIV/0!	#DIV/0!	#DIV/0!	#DIV/0!
	186426	187010		+	-	OG1RF_10189	decarboxylase	6	7	16	17	1	1	1	1	0.222392	1.41504	1.28011	0.0874628
	187011	187054		+	Intergenic_189	-	-	0	0	0	0	1	1	1	1	#DIV/0!	#DIV/0!	#DIV/0!	#DIV/0!
187795	187795	187055	187045	-	-	OG1RF_10190	ABC superfamily ATP binding cassette transporter, ABC protein	44	41	592	552	1	9.02546e-274	1.62549e-264	1	-0.10188	3.75002	3.75097	-0.100929
	187796	187806		+	Intergenic_190	-	-	3	3	0	0	1	1	1	1	0	#NUM!	#NUM!	#DIV/0!
189505	189447	187807	187796	-	-	OG1RF_10191	amino acid ABC superfamily ATP binding cassette transporter, membrane protein	10	10	169	132	1	0	3.14595e-219	1	0	4.07895	3.72247	-0.356485
	189448	189948		+	Intergenic_191	-	-	1	1	0	0	1	1	1	1	0	#NUM!	#NUM!	#DIV/0!
190254	190245	189949	189949	-	-	OG1RF_10192	hypothetical protein	322	334	122	124	1	0.000705702	0.000149903	1	0.0527874	-1.40018	-1.42951	0.023459
190017	190246	190269		+	Intergenic_192	-	-	9	10	25	15	1	1	1	1	0.152003	1.47393	0.584963	-0.736966
	190270	190404		+	-	OG1RF_10193	hypothetical protein	12	16	33	21	1	0.00100832	1	1	0.415037	1.45943	0.392317	-0.652077
	190405	190417		+	Intergenic_193	-	-	31	28	50	33	1	1	1	1	-0.146841	0.68966	0.237039	-0.599462
	190418	191131		+	-	OG1RF_10194	silent information regulator 2 (Sir2) protein	131	139	218	180	1	0.200866	0.524408	1	0.0855181	0.734761	0.372912	-0.276331
	191132	191135		+	Intergenic_194	-	-	137	138	228	193	1	1	1	1	0.0104924	0.734858	0.483933	-0.240433
	191136	191981		+	-	OG1RF_10195	maltose O-acetyltransferase	153	144	238	226	1	0.519643	0.0865635	1	-0.0874628	0.63743	0.650254	-0.0746388
	191982	191991		+	Intergenic_195	-	-	206	200	302	283	1	1	1	1	-0.0426443	0.551904	0.500802	-0.0937465
	191992	192504		+	-	OG1RF_10196	transcriptional regulator	280	304	309	311	1	1	1	1	0.118644	0.14218	0.0328433	0.00930774
	192505	192732		+	Intergenic_196	-	-	18	16	38	23	1	0.00502625	1	1	-0.169925	1.078	0.523562	-0.724366
	192733	194244		+	amiD	OG1RF_10197	N-acetylmuramoyl-L-alanine amidase	385	430	399	323	1	0.46804	0.717442	1	0.159478	0.0515303	-0.412802	-0.304855
	194245	194520		+	Intergenic_197	-	-	18	25	22	22	1	1	0.761449	1	0.473931	0.289507	-0.184425	0
	194521	196011		+	aldA	OG1RF_10198	aldehyde dehydrogenase	892	815	148	148	1	3.08418e-54	6.07363e-18	1	-0.130244	-2.59145	-2.4612	0
	196012	196237	196237	+	Intergenic_198	-	-	477	404	74	82	1	6.31285e-82	1.06518e-25	1	-0.239634	-2.68839	-2.30066	0.148099
197449	197449	196238	196166	-	ldh1	OG1RF_10199	L-lactate dehydrogenase	2049	2013	314	330	1	2.55668e-59	6.62378e-21	1	-0.0255728	-2.70608	-2.60881	0.0717015
197450	197450	197556		+	Intergenic_199	-	-	50	45	33	40	1	0.00581503	0.658721	1	-0.152003	-0.599462	-0.169925	0.277534
	197557	198123		+	pth	OG1RF_10200	aminoacyl-tRNA hydrolase	278	248	156	164	1	0.0101717	0.48418	1	-0.164745	-0.833539	-0.596644	0.0721498
	198113	201682		+	trcF	OG1RF_10201	transcription-repair coupling factor	412	373	141	157	1	4.23313e-07	0.0115992	1	-0.143469	-1.54695	-1.24841	0.155069
	201683	201697		+	Intergenic_201	-	-	329	303	112	116	1	1.4297e-16	1.71404e-10	1	-0.11877	-1.55459	-1.38519	0.0506261
	201698	203287		+	-	OG1RF_10202	polysaccharide biosynthesis family protein	426	376	120	136	1	6.08158e-16	0.000659772	1	-0.180121	-1.82782	-1.46713	0.180572
	203233	203565		+	-	OG1RF_10203	heat shock protein	804	712	225	293	1	3.25448e-11	0.00178452	1	-0.175318	-1.83727	-1.28098	0.380976
	203566	203604		+	Intergenic_203	-	-	114	116	34	40	1	2.97096e-19	2.06888e-12	1	0.025091	-1.74543	-1.53605	0.234465
	203605	203772		+	-	OG1RF_10204	hypothetical protein	10	12	15	23	1	1	1	1	0.263034	0.584963	0.938599	0.616671
	203773	203819		+	Intergenic_204	-	-	22	26	37	42	1	1	1	1	0.241008	0.750022	0.691878	0.182864
	203820	204299		+	-	OG1RF_10205	septum formation initiator protein	364	447	392	454	1	1	1	1	0.296336	0.106915	0.0224175	0.211839
	204300	204343		+	Intergenic_205	-	-	664	747	762	944	1	0.591201	0.458282	1	0.169925	0.198608	0.337679	0.308996
	204344	204823		+	-	OG1RF_10206	S1 RNA-binding domain protein	580	673	621	745	1	0.760106	1	1	0.214554	0.0985404	0.146634	0.262647
	204804	206297		+	-	OG1RF_10207	tRNA(Ile)-lysidine synthase	106	103	109	106	1	1	1	1	-0.0414199	0.0402639	0.0414199	-0.0402639
	206298	206315		+	Intergenic_207	-	-	106	99	154	123	1	1	1	1	-0.0985638	0.538866	0.313158	-0.324272
	206316	206861		+	hpt	OG1RF_10208	hypoxanthine phosphoribosyltransferase	116	98	253	226	1	0.00537368	0.000716731	1	-0.243271	1.12501	1.20547	-0.162815
	206862	206933		+	Intergenic_208	-	-	168	135	303	347	1	0.0110087	1.4795e-05	1	-0.315502	0.850857	1.36198	0.195618
	206934	209111		+	ftsH	OG1RF_10209	cell division protein FtsH	861	967	813	901	1	1	1	1	0.167503	-0.0827579	-0.101989	0.148272
	209112	209272		+	Intergenic_209	-	-	33	39	96	94	1	3.36577e-07	9.53859e-05	1	0.241008	1.54057	1.26919	-0.0303736
	209273	210169		+	hslO	OG1RF_10210	chaperonin HslO	19	24	558	581	1	0	0	1	0.337035	4.87619	4.59743	0.058273
	210170	210180		+	Intergenic_210	-	-	18	15	462	510	1	1.22046e-297	0	1	-0.263034	4.68182	5.08746	0.142604
	210181	211179		+	dus	OG1RF_10211	tRNA-dihydrouridine synthase	21	27	544	590	1	0	0	1	0.36257	4.69515	4.44968	0.117108
	211180	211272		+	Intergenic_211	-	-	9	7	387	381	1	0	0	1	-0.36257	5.42626	5.76629	-0.0225426
	211273	212769		+	lysS	OG1RF_10212	lysine--tRNA ligase	209	210	972	997	1	1.45934e-08	5.69529e-14	1	0.00688639	2.21745	2.2472	0.0366372
	212770	213428	213428	+	Intergenic_212	-	-	26	20	47	33	1	0.0140754	0.084633	1	-0.378512	0.854149	0.722466	-0.510195
214978	214978	215898	215917	+	Intergenic_213	-	-	1147	72	47	18	0	0	4.96335e-15	0.000289812	-3.99372	-4.60906	-2	-1.38466
215919	216060	218907	218907	+	Intergenic_215	-	-	14200	405	419	50	0	2.74923e-306	2.42762e-54	5.16149e-57	-5.13183	-5.0828	-3.01792	-3.06695
	219023	219035		+	Intergenic_216	-	-	0	0	0	0	1	1	1	1	#DIV/0!	#DIV/0!	#DIV/0!	#DIV/0!
219060	219109	219114	219134	+	Intergenic_217	-	-	2	10	21	41	1	1	0.000303834	0.42034	2.32193	3.39232	2.03562	0.965235
219147	219188	219203	219258	+	Intergenic_218	-	-	11	29	69	79	0.468186	1.80803e-10	0.0924469	1	1.39855	2.64909	1.4458	0.195256
219281	219286	219291	219305	+	Intergenic_219	-	-	27	40	131	115	1	3.96744e-06	0.0562932	1	0.567041	2.27854	1.52356	-0.187933
219336	219368	219371	219393	+	Intergenic_220	-	-	36	37	167	185	1	2.95957e-05	4.36163e-06	1	0.0395284	2.21378	2.32193	0.147677
219438	219444	219458	219468	+	Intergenic_221	-	-	27	48	172	228	1	3.49715e-15	2.20483e-08	1	0.830075	2.67138	2.24793	0.406625
219492	219545	219558	219561	+	Intergenic_222	-	-	25	37	184	182	1	9.65754e-21	7.01832e-08	1	0.565597	2.87971	2.29834	-0.0157673
219580	219633	219643	219647	+	Intergenic_223	-	-	23	16	124	107	1	2.4719e-09	6.39525e-11	1	-0.523562	2.43063	2.74147	-0.212729
219648	219718	219730	219778	+	Intergenic_224	-	-	9	6	47	63	1	1.71407e-05	6.12289e-24	1	-0.584963	2.38466	3.39232	0.422691
219804	219804	219826	219841	+	Intergenic_225	-	-	9	13	41	81	1	7.08224e-06	4.67227e-10	0.0510225	0.530515	2.18763	2.63941	0.982298
219850	219901	219920	219949	+	Intergenic_226	-	-	48	68	168	297	1	6.28325e-05	1.40117e-10	0.00357493	0.5025	1.80735	2.12686	0.822002
219974	219995	220027	220031	+	Intergenic_227	-	-	64	78	233	342	1	3.37755e-10	1.15136e-17	0.509739	0.285402	1.86419	2.13245	0.553666
220032	220118	220150	220155	+	Intergenic_228	-	-	21	15	85	113	1	7.92104e-06	2.69102e-21	1	-0.485427	2.01707	2.91329	0.410788
220157	220225	220262	220339	+	Intergenic_229	-	-	4	11	54	58	1	4.49035e-47	3.05576e-07	1	1.45943	3.75489	2.39855	0.103093
	220340	220340		+	Intergenic_230	-	-	10	23	82	79	0.426853	3.25229e-23	0.000229918	1	1.20163	3.03562	1.78022	-0.0537713
220341	220412	220420	220426	+	Intergenic_231	-	-	17	25	81	76	1	1.87576e-05	0.0382113	1	0.556393	2.25239	1.60407	-0.0919225
220447	220495	220508	220527	+	Intergenic_232	-	-	30	38	98	103	1	0.00459457	0.0885744	1	0.341037	1.70782	1.43857	0.0717907
220546	220581	220592	220612	+	Intergenic_233	-	-	41	68	164	174	1	9.05854e-05	0.0895616	1	0.729911	2	1.35548	0.0853915
220619	220683	220715	220719	+	Intergenic_234	-	-	19	40	112	117	1	1.01893e-13	0.000721185	1	1.074	2.55943	1.54844	0.0630098
220720	220790	220837	220837	+	Intergenic_235	-	-	12	16	68	70	1	6.50431e-12	8.04774e-07	1	0.415037	2.5025	2.12928	0.0418202
220838	220912	220916	220929	+	Intergenic_236	-	-	29	34	136	151	1	1.87051e-05	8.30596e-05	1	0.229482	2.22948	2.15094	0.150942
220967	220990	221003	221006	+	Intergenic_237	-	-	27	32	121	135	1	2.81421e-06	5.57922e-05	1	0.245112	2.16398	2.07682	0.157952
221027	221075	221087	221099	+	Intergenic_238	-	-	2	0	16	15	1	1	1	1	#NUM!	3	#DIV/0!	-0.0931094
221100	221162	221171	221176	+	Intergenic_239	-	-	3	5	34	33	1	1.41339e-23	5.99595e-13	1	0.736966	3.5025	2.72247	-0.0430687
221233	221260	221274	221277	+	Intergenic_240	-	-	2	9	31	29	1	3.89319e-57	0.0162679	1	2.16993	3.9542	1.68806	-0.0962153
221292	221347	221667		+	Intergenic_241	-	-	86	80	19	15	1	2.07526e-42	9.30226e-42	1	-0.104337	-2.17834	-2.41504	-0.341037
	221668	222438		+	licT	OG1RF_10213	transcription antiterminator LicT	210	199	35	37	1	2.551e-24	7.54777e-25	1	-0.0776209	-2.58496	-2.42717	0.0801703
	222416	224410		+	bglP	OG1RF_10214	phosphotransferase system (PTS) beta-glucoside-specific enzyme IIBCA component	257	237	37	38	1	4.03325e-50	4.14283e-28	1	-0.116881	-2.79617	-2.64082	0.0384741
	224411	224433		+	Intergenic_243	-	-	310	286	47	48	1	3.07959e-83	2.81436e-53	1	-0.116253	-2.72154	-2.57491	0.0303736
	224434	225864		+	arb	OG1RF_10215	6-phospho-beta-glucosidase	264	246	52	51	1	8.19719e-25	5.03444e-16	1	-0.10188	-2.34395	-2.27009	-0.0280144
	225865	225941		+	Intergenic_244	-	-	57	51	17	14	1	1.60275e-19	3.18785e-16	1	-0.160465	-1.74543	-1.86507	-0.280108
	225942	227453		+	bglA	OG1RF_10216	6-phospho-beta-glucosidase	26	27	9	9	1	3.24477e-10	1.75362e-08	1	0.0544478	-1.53051	-1.58496	0
	227454	227473		+	Intergenic_245	-	-	47	44	16	17	1	1.92674e-07	0.000111876	1	-0.0951572	-1.55459	-1.37197	0.0874628
	227474	228292		+	-	OG1RF_10217	phosphoglycerate mutase	37	35	13	12	1	6.70534e-11	3.61446e-08	1	-0.0801703	-1.50901	-1.54432	-0.115477
	228293	229273		+	Intergenic_246	-	-	8	9	57	58	1	1.06266e-46	1.37811e-45	1	0.169925	2.83289	2.68806	0.025091
	229274	230119		+	-	OG1RF_10218	thioesterase	16	17	27	22	1	1	1	1	0.0874628	0.754888	0.371969	-0.295456
	230120	230136		+	Intergenic_247	-	-	2	3	5	2	1	1	1	1	0.584963	1.32193	-0.584963	-1.32193
230730	230730	230137	229986	-	-	OG1RF_10219	methylphosphotriester-DNA alkyltransferase	72	69	98	85	1	0.297137	0.566059	1	-0.0614005	0.444785	0.300866	-0.205319
	230731	230840		+	Intergenic_248	-	-	3	4	4	3	1	1	1	1	0.415037	0.415037	-0.415037	-0.415037
	230841	231332		+	ogt	OG1RF_10220	methylated-DNA--protein-cysteine methyltransferase	70	70	51	55	1	1	0.89621	1	0	-0.456858	-0.347923	0.108934
	231333	231344		+	Intergenic_249	-	-	73	91	65	95	1	0.299714	0.722421	1	0.31797	-0.167457	0.062061	0.547488
	231345	231857		+	tag	OG1RF_10221	DNA-3-methyladenine glycosylase I	67	68	48	60	1	1	1	1	0.0213737	-0.481127	-0.180572	0.321928
	231858	231869		+	Intergenic_250	-	-	77	91	59	71	1	0.10229	0.175024	1	0.241008	-0.384143	-0.358048	0.267104
	231870	232544		+	-	OG1RF_10222	HD domain-containing protein	75	76	54	59	1	0.861286	0.944267	1	0.0191088	-0.473931	-0.365284	0.127756
	232545	232686		+	Intergenic_251	-	-	48	55	33	35	1	0.009243	0.0216733	1	0.196397	-0.540568	-0.652077	0.0848889
	232687	233622		+	-	OG1RF_10223	hypothetical protein	159	177	64	58	1	0.000595741	2.13827e-05	1	0.154723	-1.31288	-1.60962	-0.142019
	233623	233651		+	Intergenic_252	-	-	215	202	84	87	1	2.77597e-14	7.75556e-07	1	-0.0899814	-1.35588	-1.21527	0.0506261
	233652	234065		+	-	OG1RF_10224	hypothetical protein	232	240	80	83	1	0.00018047	1.70846e-05	1	0.0489096	-1.53605	-1.53185	0.0531113
	234066	234162		+	Intergenic_253	-	-	13	12	5	4	1	1	1	1	-0.115477	-1.37851	-1.58496	-0.321928
235025	234915	234163	233450	-	fabI	OG1RF_10225	enoyl-ACP reductase	255	283	1590	1552	1	5.16167e-34	4.8118e-23	1	0.150305	2.64046	2.45525	-0.0348982
234916	234916	235212		+	Intergenic_254	-	-	265	230	755	769	1	2.72734e-05	5.79225e-09	1	-0.204358	1.51048	1.74135	0.026507
	235213	236451		+	fabF	OG1RF_10226	3-oxoacyl-(acyl-carrier-protein) synthase II	671	671	1692	1762	1	0.571575	0.00770772	1	0	1.33434	1.39283	0.0584844
	236452	236452		+	Intergenic_255	-	-	675	673	2069	1953	1	0.0100008	0.0318037	1	-0.004281	1.61597	1.53701	-0.0832417
	236453	236887		+	fabZ	OG1RF_10227	(3R)-hydroxymyristoyl-ACP dehydratase	682	684	1838	1695	1	0.00499816	0.00129745	1	0.00422459	1.43029	1.30922	-0.116851
	236888	237031		+	Intergenic_256	-	-	45	46	313	297	1	4.44391e-56	4.10471e-51	1	0.0317089	2.79817	2.69076	-0.0756997
	237032	238000		+	pyrDA	OG1RF_10228	dihydroorotate oxidase	55	57	475	434	1	2.50472e-84	3.19718e-58	1	0.0515303	3.11042	2.92866	-0.130232
	238001	238184	238184	+	Intergenic_257	-	-	14	10	168	163	1	5.99101e-197	2.61008e-272	1	-0.485427	3.58496	4.0268	-0.0435893
238920	238832	238185	238185	-	-	OG1RF_10229	fibronectin-binding protein	25	25	18	13	1	0.0797546	0.00328994	1	0	-0.473931	-0.943416	-0.469485
238833	238833	239186		+	Intergenic_258	-	-	14	14	13	14	1	1	1	1	0	-0.106915	0	0.106915
	239187	239747		+	efp	OG1RF_10230	elongation factor P	275	295	531	509	1	0.0710599	0.0311235	1	0.101283	0.94928	0.786951	-0.0610462
	239748	239916		+	Intergenic_259	-	-	12	12	18	16	1	1	1	1	0	0.584963	0.415037	-0.169925
	239917	240054		+	-	OG1RF_10231	hypothetical protein	52	57	131	108	1	0.000407384	0.0147883	1	0.13245	1.33298	0.921997	-0.278535
	240055	240143		+	Intergenic_260	-	-	11	11	32	27	1	0.00529203	0.055788	1	0	1.54057	1.29546	-0.245112
	240144	241061		+	srpG	OG1RF_10232	cysteine synthase	0	1	6	5	1	1	1	1	#DIV/0!	#DIV/0!	2.32193	-0.263034
	241027	242211		+	metC	OG1RF_10233	cystathionine gamma-synthase	4	5	13	13	1	1	1	1	0.321928	1.70044	1.37851	0
	242212	242247		+	Intergenic_262	-	-	0	0	0	0	1	1	1	1	#DIV/0!	#DIV/0!	#DIV/0!	#DIV/0!
243678	243678	242248	242248	-	celA	OG1RF_10234	6-phospho-beta-glucosidase	358	340	64	66	1	3.60076e-40	1.6067e-17	1	-0.0744248	-2.48382	-2.365	0.0443941
	243679	243704		+	Intergenic_263	-	-	0	0	0	0	1	1	1	1	#DIV/0!	#DIV/0!	#DIV/0!	#DIV/0!
245039	245039	243705	243679	-	celB	OG1RF_10235	PTS family lactose-N,N'-diacetylchitobiose-beta-glucoside (lac) porter component IIBC	305	285	48	49	1	2.38979e-34	6.87834e-24	1	-0.0978473	-2.6677	-2.54011	0.0297473
	245040	245212		+	Intergenic_264	-	-	0	0	0	0	1	1	1	1	#DIV/0!	#DIV/0!	#DIV/0!	#DIV/0!
245985	245974	245213	245213	-	-	OG1RF_10236	RpiR family transcriptional regulator	7	8	34	29	1	6.17671e-29	2.13574e-12	1	0.192645	2.28011	1.85798	-0.229482
	245975	246172		+	Intergenic_265	-	-	0	0	0	0	1	1	1	1	#DIV/0!	#DIV/0!	#DIV/0!	#DIV/0!
	246173	246763		+	-	OG1RF_10237	riboflavin biosynthesis protein RibD domain protein	1257	1450	209	241	1	7.91219e-45	5.5133e-28	1	0.206068	-2.58841	-2.58895	0.20553
	246764	246852		+	Intergenic_266	-	-	1392	1655	261	317	1	2.88956e-19	2.20858e-23	1	0.249672	-2.41504	-2.38428	0.280433
	246853	248262		+	ntpJ	OG1RF_10238	H(+)-transporting two-sector ATPase	736	747	116	126	1	3.26344e-55	1.07095e-21	1	0.0214025	-2.66558	-2.56768	0.119299
	248263	248282		+	Intergenic_267	-	-	988	1004	139	149	1	1.85546e-155	4.26718e-83	1	0.0231763	-2.82943	-2.75238	0.100227
	248283	249446		+	napA	OG1RF_10239	periplasmic nitrate reductase NapA	882	899	140	149	1	6.16702e-54	1.19065e-23	1	0.0275425	-2.65535	-2.59301	0.0898855
	249447	249573		+	Intergenic_268	-	-	118	107	35	32	1	9.36583e-23	1.60519e-15	1	-0.141176	-1.75336	-1.74147	-0.129283
	249574	250014		+	copY	OG1RF_10240	transcriptional repressor CopY	18	11	69	65	1	4.09571e-12	1.07421e-39	1	-0.710493	1.9386	2.56294	-0.0861566
	250015	250029		+	Intergenic_269	-	-	34	30	96	76	1	0.0406582	0.167445	1	-0.180572	1.4975	1.34104	-0.337035
	250030	252516		+	actP	OG1RF_10241	copper-exporting ATPase	37	33	74	74	1	0.0319921	0.000746624	1	-0.165059	1	1.16506	0
	252517	252537		+	Intergenic_270	-	-	86	70	141	161	1	0.819091	0.0293983	1	-0.296982	0.713287	1.20163	0.191366
	252538	252744		+	copZ	OG1RF_10242	MerTP family copper permease, binding protein CopZ	33	30	53	58	1	0.314127	0.00855201	1	-0.137504	0.683526	0.95109	0.130061
	252745	252788		+	Intergenic_271	-	-	1	1	3	1	1	1	1	1	0	1.58496	0	-1.58496
	254159	252789	252789	-	-	OG1RF_10243	hypothetical protein	67	60	20	22	1	4.4766e-06	5.94112e-05	1	-0.159199	-1.74416	-1.44746	0.137504
254556	254548	254159		-	-	OG1RF_10244	GntR family transcriptional regulator	47	46	16	21	1	6.2144e-15	4.40076e-05	1	-0.0310269	-1.55459	-1.13124	0.392317
254549	254549	254697		+	Intergenic_273	-	-	16	17	13	15	1	1	1	1	0.0874628	-0.29956	-0.180572	0.206451
	254698	256026		+	pepC	OG1RF_10245	aminopeptidase C	471	499	393	444	1	0.16694	1	1	0.0833128	-0.261198	-0.16848	0.17603
	256027	256069		+	Intergenic_274	-	-	7	5	2	3	1	1	1	1	-0.485427	-1.80735	-0.736966	0.584963
256690	256690	256070	256070	-	-	OG1RF_10246	flavin reductase domain-containing FMN-binding protein	650	522	155	155	1	1.11229e-21	5.75492e-07	1	-0.31639	-2.06817	-1.75178	0
	256691	256711		+	Intergenic_275	-	-	0	4	0	0	1	1	1	1	#DIV/0!	#DIV/0!	#NUM!	#DIV/0!
257696	257686	256712	256691	-	gloA	OG1RF_10247	lactoylglutathione lyase	368	286	125	121	1	3.23781e-09	0.00192986	1	-0.363691	-1.55778	-1.24101	-0.046921
	257687	257951		+	Intergenic_276	-	-	0	0	0	0	1	1	1	1	#DIV/0!	#DIV/0!	#DIV/0!	#DIV/0!
	257952	258308		+	sugE1	OG1RF_10248	quaternary ammonium compound-resistance protein SugE	0	1	1	0	1	1	1	1	#DIV/0!	#DIV/0!	#NUM!	#NUM!
	258305	258616		+	sugE2	OG1RF_10249	quaternary ammonium compound-resistance protein SugE	1	0	1	1	1	1	1	1	#NUM!	0	#DIV/0!	0
	258617	258711		+	Intergenic_278	-	-	2	0	1	0	1	1	1	1	#NUM!	-1	#DIV/0!	#NUM!
259800	259758	258712	258695	-	chiC	OG1RF_10250	chitinase C1	2329	2175	4272	4000	1	1	0.117736	1	-0.0986952	0.875201	0.878985	-0.0949116
	259759	259800		+	Intergenic_279	-	-	3	1	1	0	1	1	1	1	-1.58496	-1.58496	#NUM!	#NUM!
260412	260385	259801	259801	-	-	OG1RF_10251	chitin-binding protein/carbohydrate-binding protein	2783	2520	4992	4569	1	1	0.0875979	1	-0.143217	0.842977	0.858455	-0.127739
	260386	260541		+	Intergenic_280	-	-	0	0	1	0	1	1	1	1	#DIV/0!	#DIV/0!	#DIV/0!	#NUM!
	260542	261393		+	-	OG1RF_10252	acyl-ACP family thioesterase	75	77	156	162	1	0.0141679	0.00443268	1	0.0379679	1.05658	1.07306	0.0544478
	261394	261443		+	Intergenic_281	-	-	100	117	222	236	1	0.000869244	0.00357054	1	0.226509	1.15056	1.01228	0.0882272
	261444	262277		+	-	OG1RF_10253	hypothetical protein	111	103	160	146	1	0.547259	0.29032	1	-0.107915	0.527512	0.503324	-0.132104
	262278	262293		+	Intergenic_282	-	-	134	117	182	179	1	1	0.737883	1	-0.195724	0.441705	0.613451	-0.0239789
	262294	262830		+	-	OG1RF_10254	cof family protein	109	104	149	142	1	0.589248	0.366503	1	-0.0677446	0.450984	0.449307	-0.0694214
	262831	262852		+	Intergenic_283	-	-	0	0	0	0	1	1	1	1	#DIV/0!	#DIV/0!	#DIV/0!	#DIV/0!
264227	264214	262853	262853	-	lysC	OG1RF_10255	aspartate kinase	15	10	101	78	1	1.02306e-47	1.00135e-64	1	-0.584963	2.75132	2.96347	-0.372809
	264215	264391		+	Intergenic_284	-	-	0	0	2	1	1	1	1	1	#DIV/0!	#DIV/0!	#DIV/0!	-1
	264392	265078		+	-	OG1RF_10256	HAD-superfamily hydrolase	17	21	72	63	1	7.29383e-19	8.49051e-08	1	0.304855	2.08246	1.58496	-0.192645
	265079	265263		+	Intergenic_285	-	-	33	50	188	181	1	5.12802e-34	4.26773e-12	1	0.599462	2.51019	1.85599	-0.054743
	265264	267000		+	ezrA	OG1RF_10257	septation ring formation regulator EzrA	108	116	400	387	1	1.81542e-10	2.12466e-08	1	0.103093	1.88897	1.73821	-0.0476664
	267001	267125		+	Intergenic_286	-	-	2	2	9	8	1	1	1	1	0	2.16993	2	-0.169925
	267126	268271		+	iscS	OG1RF_10258	cysteine desulfurase	6	5	40	32	1	8.88616e-43	1.51124e-40	1	-0.263034	2.73697	2.67807	-0.321928
	268272	268323		+	Intergenic_287	-	-	0	0	0	0	1	1	1	1	#DIV/0!	#DIV/0!	#DIV/0!	#DIV/0!
	269016	268324	268324	-	-	OG1RF_10259	response regulator	352	344	37	41	1	1.38896e-71	9.25976e-70	1	-0.0331669	-3.24998	-3.06871	0.148099
270494	270494	269013		-	-	OG1RF_10260	sensor histidine kinase	169	147	22	15	1	1.2913e-40	5.17745e-117	1	-0.201207	-2.94145	-3.29278	-0.552541
	270495	270679		+	Intergenic_289	-	-	0	0	0	0	1	1	1	1	#DIV/0!	#DIV/0!	#DIV/0!	#DIV/0!
	270680	271657		+	-	OG1RF_10261	S-layer protein	1	1	7	10	1	1	1	1	0	2.80735	3.32193	0.514573
	271658	271841		+	Intergenic_290	-	-	0	0	2	3	1	1	1	1	#DIV/0!	#DIV/0!	#DIV/0!	0.584963
	271842	272807		+	-	OG1RF_10262	S-layer protein	14	13	42	56	1	4.93727e-07	5.76072e-19	1	-0.106915	1.58496	2.10692	0.415037
	272808	273025		+	Intergenic_291	-	-	1	1	2	5	1	1	1	1	0	1	2.32193	1.32193
	273026	274069		+	-	OG1RF_10263	S-layer protein	15	14	32	45	1	0.00151645	6.17334e-09	1	-0.0995357	1.09311	1.6845	0.491853
	274026	274190		+	mqo	OG1RF_10264	malate:quinone oxidoreductase	6	2	22	28	1	1	9.88461e-41	1	-1.58496	1.87447	3.80735	0.347923
	274191	274242		+	Intergenic_293	-	-	1	1	33	34	1	0	0	1	0	5.04439	5.08746	0.0430687
	274243	275046		+	-	OG1RF_10265	ankyrin repeat family protein	46	43	808	808	1	0	0	1	-0.0972972	4.13465	4.23195	0
	275047	275097		+	Intergenic_294	-	-	129	127	1413	1483	1	1.80078e-161	9.91064e-211	1	-0.0225426	3.45332	3.54562	0.0697571
	275098	276309		+	-	OG1RF_10266	amidohydrolase	94	100	916	922	1	2.74384e-99	8.93115e-90	1	0.0892673	3.28461	3.20477	0.00941915
	276310	276418		+	Intergenic_295	-	-	0	0	6	7	1	1	1	1	#DIV/0!	#DIV/0!	#DIV/0!	0.222392
	276838	276419	276364	-	-	OG1RF_10267	death-on-curing family protein	933	819	530	521	1	0.00127454	0.366381	1	-0.188014	-0.815885	-0.65258	-0.024709
277074	277074	276835		-	-	OG1RF_10268	hypothetical protein	723	645	386	423	1	0.00326953	0.462813	1	-0.164696	-0.905395	-0.608641	0.132057
	277075	277175		+	Intergenic_297	-	-	0	0	0	0	1	1	1	1	#DIV/0!	#DIV/0!	#DIV/0!	#DIV/0!
	277988	277176	277173	-	-	OG1RF_10269	hypothetical protein	137	134	69	65	1	0.0276705	0.0338898	1	-0.0319429	-0.989508	-1.04372	-0.0861566
279555	279555	277963		-	-	OG1RF_10270	hypothetical protein	122	113	70	59	1	0.010057	0.0835331	1	-0.110558	-0.801454	-0.937536	-0.24664
	279556	279677		+	Intergenic_299	-	-	5	2	2	0	1	1	1	1	-1.32193	-1.32193	#NUM!	#NUM!
	279678	282689		+	-	OG1RF_10271	hypothetical protein	260	212	21	20	1	1.06999e-157	1.90179e-92	1	-0.294447	-3.63005	-3.40599	-0.0703893
	282682	283515		+	-	OG1RF_10272	hypothetical protein	490	397	30	32	1	9.23471e-250	3.40451e-180	1	-0.303643	-4.02975	-3.633	0.0931094
	283516	283524		+	Intergenic_301	-	-	637	501	33	33	1	0	5.50118e-223	1	-0.346483	-4.27076	-3.92427	0
	283525	284778		+	-	OG1RF_10273	major facilitator family transporter	320	243	15	17	1	0	6.65084e-290	1	-0.397116	-4.41504	-3.83735	0.180572
	284779	284912		+	Intergenic_302	-	-	262	213	21	25	1	0	8.87747e-137	1	-0.298713	-3.64111	-3.09085	0.251539
	284913	285851		+	arcC2	OG1RF_10274	carbamate kinase	122	102	39	31	1	8.42399e-06	1.11686e-07	1	-0.258312	-1.64534	-1.71823	-0.331206
	285852	285857		+	Intergenic_303	-	-	142	125	160	118	1	0.856487	0.55642	1	-0.183963	0.172181	-0.0831412	-0.439285
	285858	287078		+	-	OG1RF_10275	sodium/dicarboxylate symporter family protein	152	135	144	113	1	0.901617	1	1	-0.171112	-0.0780025	-0.256637	-0.349746
	287038	288228		+	allD	OG1RF_10276	ureidoglycolate dehydrogenase	148	127	125	110	1	0.594852	1	1	-0.220769	-0.243669	-0.207325	-0.184425
	288228	289649		+	-	OG1RF_10277	UIT9 family protein	64	56	49	37	1	0.685948	0.566591	1	-0.192645	-0.38529	-0.597902	-0.405256
	289650	289673		+	Intergenic_306	-	-	173	166	100	93	1	2.49404e-05	0.000746624	1	-0.0595888	-0.790772	-0.835881	-0.104697
	289674	290897		+	atzC	OG1RF_10278	N-isopropylammelide isopropylaminohydrolase	144	144	111	102	1	0.369917	0.633035	1	0	-0.375509	-0.4975	-0.121991
	290898	291343		+	Intergenic_307	-	-	1	1	12	8	1	1	1	1	0	3.58496	3	-0.584963
	291344	293638		+	-	OG1RF_10279	WxL domain surface protein	6	5	34	31	1	1.1141e-24	3.83666e-39	1	-0.263034	2.5025	2.63227	-0.133267
	293639	293729		+	Intergenic_308	-	-	1	1	10	9	1	1	1	1	0	3.32193	3.16993	-0.152003
	293894	293730		-	-	OG1RF_10280	hypothetical protein	0	0	0	0	1	1	1	1	#DIV/0!	#DIV/0!	#DIV/0!	#DIV/0!
293895	293895	294094		+	Intergenic_309	-	-	20	20	156	119	1	5.88504e-75	1.16963e-40	1	0	2.96347	2.57289	-0.390584
	294095	295453		+	-	OG1RF_10281	hypothetical protein	155	207	1589	1272	1	2.69336e-102	2.03333e-24	1	0.417363	3.35778	2.6194	-0.32102
	295454	295860		+	Intergenic_310	-	-	69	41	1241	797	1	0	0	1	-0.750972	4.16876	4.28088	-0.638851
	295861	296988		+	-	OG1RF_10282	vitamin-B12 independent methionine synthase	17	18	68	77	1	2.00657e-13	1.08255e-16	1	0.0824622	2	2.09686	0.179324
	296989	297039		+	Intergenic_311	-	-	0	0	1	1	1	1	1	1	#DIV/0!	#DIV/0!	#DIV/0!	0
298224	298224	297040	297037	-	-	OG1RF_10283	hypothetical protein	624	607	144	161	1	2.30239e-23	9.71438e-08	1	-0.0398495	-2.11548	-1.91464	0.160992
	298225	298239		+	Intergenic_312	-	-	0	1	1	0	1	1	1	1	#DIV/0!	#DIV/0!	#NUM!	#NUM!
298763	298755	298240	298225	-	-	OG1RF_10284	hypothetical protein	350	346	114	117	1	3.24248e-06	5.90298e-05	1	-0.0165829	-1.61832	-1.56426	0.0374747
	298756	298947		+	Intergenic_313	-	-	4	3	2	1	1	1	1	1	-0.415037	-1	-1.58496	-1
	298948	299634		+	-	OG1RF_10285	hypothetical protein	6	4	56	47	1	3.42601e-119	3.22695e-189	1	-0.584963	3.22239	3.55459	-0.252766
	299631	300575		+	-	OG1RF_10286	membrane protein	12	8	85	83	1	1.58118e-64	2.34708e-150	1	-0.584963	2.82443	3.37504	-0.0343515
	300576	300581		+	Intergenic_315	-	-	21	15	155	153	1	5.11515e-14	1.8061e-24	1	-0.485427	2.88381	3.3505	-0.0187366
	300582	301232		+	pcp	OG1RF_10287	pyroglutamyl-peptidase I	51	48	272	289	1	7.12116e-31	9.69001e-40	1	-0.0874628	2.41504	2.58996	0.0874628
	301233	301633		+	Intergenic_316	-	-	0	0	3	1	1	1	1	1	#DIV/0!	#DIV/0!	#DIV/0!	-1.58496
	301634	303079		+	nhaC	OG1RF_10288	Na+/H+ antiporter NhaC	3	3	14	12	1	1	1	1	0	2.22239	2	-0.222392
	303080	303230		+	Intergenic_317	-	-	0	0	1	1	1	1	1	1	#DIV/0!	#DIV/0!	#DIV/0!	0
	303231	303665		+	-	OG1RF_10289	MarR family transcriptional regulator	1	0	19	18	1	1	1	1	#NUM!	4.24793	#DIV/0!	-0.0780025
	303666	303669		+	Intergenic_318	-	-	0	0	17	13	1	1	1	1	#DIV/0!	#DIV/0!	#DIV/0!	-0.387023
	303670	304305		+	-	OG1RF_10290	nitroreductase	1	0	19	17	1	1	1	1	#NUM!	4.24793	#DIV/0!	-0.160465
	304306	304347		+	Intergenic_319	-	-	0	0	3	4	1	1	1	1	#DIV/0!	#DIV/0!	#DIV/0!	0.415037
305188	305181	304348	304348	-	-	OG1RF_10291	HAD phosphatase superfamily protein	293	311	200	188	1	0.0517901	0.142995	1	0.0860139	-0.550901	-0.726182	-0.0892673
	305182	305364		+	Intergenic_320	-	-	0	0	1	0	1	1	1	1	#DIV/0!	#DIV/0!	#DIV/0!	#NUM!
	305365	307107		+	mtlA	OG1RF_10292	PTS family mannitol porter, EIICB component	35	33	37	29	1	1	1	1	-0.0848889	0.0801703	-0.186413	-0.351472
	307098	309131		+	-	OG1RF_10293	mannitol operon transcriptional antiterminator	33	31	53	49	1	0.295096	0.12325	1	-0.0901978	0.683526	0.660514	-0.113211
	309132	309141		+	Intergenic_322	-	-	61	62	100	114	1	1	0.910827	1	0.023459	0.713119	0.878694	0.189034
	309142	309576		+	mltF	OG1RF_10294	PTS family fructose/mannitol porter component IIA	61	51	82	82	1	0.248811	0.0674064	1	-0.258312	0.426815	0.685127	0
	309577	309845	309845	+	Intergenic_323	-	-	30	26	33	45	1	1	0.0412895	1	-0.206451	0.137504	0.791413	0.447459
	310001	309846		-	-	OG1RF_10295	hypothetical protein	7	1	2	1	1	1	1	1	-2.80735	-1.80735	0	-1
	310002	310066		+	Intergenic_324	-	-	0	0	0	0	1	1	1	1	#DIV/0!	#DIV/0!	#DIV/0!	#DIV/0!
	310067	311959		+	mtlA2	OG1RF_10296	PTS family mannitol porter, EIICB component	11	11	2	2	1	1	1	1	0	-2.45943	-2.45943	0
	311960	311973		+	Intergenic_325	-	-	11	13	4	5	1	1	1	1	0.241008	-1.45943	-1.37851	0.321928
	311974	312411		+	mltF2	OG1RF_10297	PTS family fructose/mannitol porter component IIA	17	13	4	5	1	1	1	1	-0.387023	-2.08746	-1.37851	0.321928
	312412	312425		+	Intergenic_326	-	-	9	15	5	5	1	1	1	1	0.736966	-0.847997	-1.58496	0
	312426	313580		+	mtlD	OG1RF_10298	mannitol-1-phosphate 5-dehydrogenase	21	22	5	6	1	1	1	1	0.0671142	-2.07039	-1.87447	0.263034
	313581	313648		+	Intergenic_327	-	-	6	6	1	2	1	1	1	1	0	-2.58496	-1.58496	1
314764	314764	313649	313649	-	-	OG1RF_10299	DadA family oxidoreductase	29	27	27	22	1	1	0.996413	1	-0.103093	-0.103093	-0.295456	-0.295456
	314765	314842		+	Intergenic_328	-	-	0	0	0	0	1	1	1	1	#DIV/0!	#DIV/0!	#DIV/0!	#DIV/0!
315487	315481	314843	314843	-	-	OG1RF_10300	hypothetical protein	13	20	41	43	1	3.08635e-08	0.000942346	1	0.621488	1.65711	1.10434	0.0687128
	315482	315801		+	Intergenic_329	-	-	0	0	0	1	1	1	1	1	#DIV/0!	#DIV/0!	#DIV/0!	#DIV/0!
	315802	316980		+	-	OG1RF_10301	efflux transporter	6	5	18	25	1	1	1	1	-0.263034	1.58496	2.32193	0.473931
	316981	316989		+	Intergenic_330	-	-	15	7	29	36	1	1	2.97749e-06	1	-1.09954	0.95109	2.36257	0.311944
	316990	317700		+	-	OG1RF_10302	ABC superfamily ATP binding cassette transporter, ABC protein	9	9	23	32	1	1	2.08882e-12	1	0	1.35364	1.83007	0.476438
	317697	318926		+	-	OG1RF_10303	ABC superfamily ATP binding cassette transporter, membrane protein	10	8	18	27	1	1	1.44006e-10	1	-0.321928	0.847997	1.75489	0.584963
	318927	318996		+	Intergenic_332	-	-	1	0	4	4	1	1	1	1	#NUM!	2	#DIV/0!	0
	318997	319215		+	-	OG1RF_10304	adenylosuccinate synthetase	0	0	3	2	1	1	1	1	#DIV/0!	#DIV/0!	#DIV/0!	-0.584963
	319212	320333		+	-	OG1RF_10305	hypothetical protein	6	5	5	5	1	1	1	1	-0.263034	-0.263034	0	0
	320334	320375		+	Intergenic_334	-	-	0	0	0	0	1	1	1	1	#DIV/0!	#DIV/0!	#DIV/0!	#DIV/0!
	321080	320376	320376	-	-	OG1RF_10306	hypothetical protein	1	1	38	35	1	0	0	1	0	5.24793	5.12928	-0.118644
322597	322597	321080		-	lmrB	OG1RF_10307	MFS family lincomycin resistance protein LmrB	1	0	9	4	1	1	1	1	#NUM!	3.16993	#DIV/0!	-1.16993
	322598	322697		+	Intergenic_336	-	-	1	1	2	2	1	1	1	1	0	1	1	0
	322698	323165		+	-	OG1RF_10308	MerR family transcriptional regulator	8	6	27	23	1	1	1	1	-0.415037	1.75489	1.9386	-0.231326
	323166	323295		+	Intergenic_337	-	-	5	2	14	8	1	1	1	1	-1.32193	1.48543	2	-0.807355
	323296	324048		+	-	OG1RF_10309	IclR family transcriptional regulator	17	17	94	66	1	2.72424e-29	2.75506e-13	1	0	2.46713	1.95693	-0.510195
	324049	324208		+	Intergenic_338	-	-	0	0	1	1	1	1	1	1	#DIV/0!	#DIV/0!	#DIV/0!	0
	324209	324856		+	eda-1	OG1RF_10310	2-dehydro-3-deoxyphosphogluconate aldolase	3	1	3	2	1	1	1	1	-1.58496	0	1	-0.584963
	324857	324860		+	Intergenic_339	-	-	6	4	3	2	1	1	1	1	-0.584963	-1	-1	-0.584963
	324861	325868		+	-	OG1RF_10311	PfkB family carbohydrate kinase	3	4	4	3	1	1	1	1	0.415037	0.415037	-0.415037	-0.415037
	325869	325880		+	Intergenic_340	-	-	8	5	8	6	1	1	1	1	-0.678072	0	0.263034	-0.415037
	325881	326720		+	kduI1	OG1RF_10312	4-deoxy-L-threo-5-hexosulose-uronate ketol-isomerase	11	8	9	10	1	1	1	1	-0.459432	-0.289507	0.321928	0.152003
	326721	326741		+	Intergenic_341	-	-	12	13	12	15	1	1	1	1	0.115477	0	0.206451	0.321928
	326742	327530		+	idnO	OG1RF_10313	gluconate 5-dehydrogenase	12	13	13	13	1	1	1	1	0.115477	0.115477	0	0
	327531	327759		+	Intergenic_342	-	-	0	0	0	0	1	1	1	1	#DIV/0!	#DIV/0!	#DIV/0!	#DIV/0!
	327760	328866		+	rhiN	OG1RF_10314	RhiN protein	2	2	2	1	1	1	1	1	0	0	-1	-1
	328867	328886		+	Intergenic_343	-	-	5	5	2	2	1	1	1	1	0	-1.32193	-1.32193	0
	328887	329894		+	-	OG1RF_10315	TRAP-T family tripartite ATP-independent periplasmic transporter, binding protein	9	8	4	3	1	1	1	1	-0.169925	-1.16993	-1.41504	-0.415037
	329895	329908		+	Intergenic_344	-	-	13	13	3	2	1	1	1	1	0	-2.11548	-2.70044	-0.584963
	329909	330385		+	-	OG1RF_10316	TRAP-T family tripartite ATP-independent periplasmic transporter, membrane protein	10	9	3	3	1	1	1	1	-0.152003	-1.73697	-1.58496	0
	330386	330420		+	Intergenic_345	-	-	14	6	3	4	1	1	1	1	-1.22239	-2.22239	-0.584963	0.415037
	330421	331716		+	dctM	OG1RF_10317	TRAP-T family tripartite ATP-independent periplasmic transporter, membrane protein	13	13	5	3	1	1	1	1	0	-1.37851	-2.11548	-0.736966
	331717	331863		+	Intergenic_346	-	-	5	5	2	1	1	1	1	1	0	-1.32193	-2.32193	-1
332736	332736	331864	331864	-	-	OG1RF_10318	AraC family transcriptional regulator	9	7	43	26	1	3.71701e-22	1	1	-0.36257	2.25634	1.89308	-0.725825
	332737	332855		+	Intergenic_347	-	-	0	0	0	0	1	1	1	1	#DIV/0!	#DIV/0!	#DIV/0!	#DIV/0!
	332856	334367		+	rhaB	OG1RF_10319	rhamnulokinase	2	2	2	1	1	1	1	1	0	0	-1	-1
	334364	335650		+	rhaA	OG1RF_10320	L-rhamnose isomerase	3	2	3	2	1	1	1	1	-0.584963	0	0	-0.584963
	335651	335677		+	Intergenic_349	-	-	5	2	5	6	1	1	1	1	-1.32193	0	1.58496	0.263034
	335678	336526		+	rhaD	OG1RF_10321	rhamnulose-1-phosphate aldolase	4	5	3	3	1	1	1	1	0.321928	-0.415037	-0.736966	0
	336523	336834		+	rhaU	OG1RF_10322	L-rhamnose 1-epimerase	4	7	5	3	1	1	1	1	0.807355	0.321928	-1.22239	-0.736966
	336835	337040		+	Intergenic_351	-	-	6	7	4	5	1	1	1	1	0.222392	-0.584963	-0.485427	0.321928
	337041	337964		+	-	OG1RF_10323	AraC family transcriptional regulator	8	9	6	5	1	1	1	1	0.169925	-0.415037	-0.847997	-0.263034
	337957	338802		+	-	OG1RF_10324	family 2 AP endonuclease	16	12	12	11	1	1	1	1	-0.415037	-0.415037	-0.125531	-0.125531
	338803	338885		+	Intergenic_353	-	-	2	2	5	2	1	1	1	1	0	1.32193	0	-1.32193
339087	339086	338886	338880	-	-	OG1RF_10325	immunity protein PlnM	232	226	54	60	1	1.91861e-30	4.07074e-14	1	-0.037802	-2.10309	-1.91329	0.152003
	339087	339192		+	Intergenic_354	-	-	0	0	0	0	1	1	1	1	#DIV/0!	#DIV/0!	#DIV/0!	#DIV/0!
340690	340674	339193	339193	-	dtpT	OG1RF_10326	POT family proton (H+)-dependent oligopeptide transporter	20	18	95	88	1	1.13038e-21	2.15003e-22	1	-0.152003	2.24793	2.28951	-0.110424
	340675	340992		+	Intergenic_355	-	-	0	0	0	0	1	1	1	1	#DIV/0!	#DIV/0!	#DIV/0!	#DIV/0!
	340993	341127		+	-	OG1RF_10327	hypothetical protein	0	0	0	0	1	1	1	1	#DIV/0!	#DIV/0!	#DIV/0!	#DIV/0!
	341128	341491		+	Intergenic_356	-	-	1	1	228	250	1	0	0	1	0	7.83289	7.96578	0.132894
	341492	342091		+	-	OG1RF_10328	peptidoglycan binding protein	3	2	1118	1155	1	0	0	1	-0.584963	8.54174	9.17368	0.0469727
	342092	342160	342160	+	Intergenic_357	-	-	0	1	143	125	1	1	0	1	#DIV/0!	#DIV/0!	6.96578	-0.194087
342503	342451	342161	342161	-	-	OG1RF_10329	thioesterase	14	6	95	68	1	2.37324e-57	6.3803e-102	1	-1.22239	2.7625	3.5025	-0.482393
	342452	342651		+	Intergenic_358	-	-	0	0	10	6	1	1	1	1	#DIV/0!	#DIV/0!	#DIV/0!	-0.736966
	342652	343521		+	menB	OG1RF_10330	naphthoate synthase	359	409	379	416	1	0.601854	1	1	0.188117	0.078214	0.0244827	0.134386
	343522	343525		+	Intergenic_359	-	-	349	353	324	344	1	0.269933	0.509589	1	0.0164411	-0.107233	-0.0372596	0.0864148
	343526	344983		+	menE	OG1RF_10331	acyl-CoA synthetase	213	199	221	226	1	0.543966	1	1	-0.098085	0.0531929	0.183554	0.0322764
	344980	346347		+	menF	OG1RF_10332	putative isochorismate synthase	252	231	220	237	1	0.16745	1	1	-0.125531	-0.19592	0.0369942	0.107384
	346347	348080		+	menD	OG1RF_10333	2-succinyl-5-enolpyruvyl-6-hydroxy-3-cyclohexene-1-carboxylate synthase	356	328	245	264	1	0.0263876	1	1	-0.118181	-0.539095	-0.313158	0.107756
	348068	348892		+	menH	OG1RF_10334	putative 2-succinyl-6-hydroxy-2,4-cyclohexadiene-1-carboxylate synthase	366	326	243	259	1	0.00994338	1	1	-0.166972	-0.590887	-0.33192	0.0919958
	348893	349996		+	menC	OG1RF_10335	o-succinylbenzoate synthase	422	393	287	326	1	0.0212356	1	1	-0.102714	-0.556192	-0.269657	0.183821
	349997	350052	350052	+	Intergenic_364	-	-	23	20	15	14	1	1	1	1	-0.201634	-0.616671	-0.514573	-0.0995357
	350751	350053		-	-	OG1RF_10336	putative glucosamine-6-phosphate deaminase	3	4	9	7	1	1	1	1	0.415037	1.58496	0.807355	-0.36257
	350752	351002		+	Intergenic_365	-	-	2	1	1	0	1	1	1	1	-1	-1	#NUM!	#NUM!
	352529	351003		-	-	OG1RF_10337	AMP-binding family protein	5	5	9	9	1	1	1	1	0	0.847997	0.847997	0
352530	352530	352749		+	Intergenic_366	-	-	1835	1906	234	289	1	2.0243e-55	4.88887e-32	1	0.0547681	-2.9712	-2.72141	0.304561
	352750	353151		+	ohr	OG1RF_10338	organic hydroperoxide resistance protein	30714	31283	3915	4817	1	8.67452e-16	4.34928e-19	1	0.0264825	-2.97181	-2.69917	0.299123
	353152	353194	353194	+	Intergenic_367	-	-	267	318	42	46	1	3.7103e-108	1.57235e-112	1	0.252187	-2.66838	-2.78932	0.131245
	353974	353195		-	-	OG1RF_10339	hypothetical protein	17	16	7	6	1	1	1	1	-0.0874628	-1.28011	-1.41504	-0.222392
	353975	354134		+	Intergenic_368	-	-	5	8	0	0	1	1	1	1	0.678072	#NUM!	#NUM!	#DIV/0!
	354135	354938		+	-	OG1RF_10340	PTS family mannose/fructose/sorbose porter component IIC	11	11	3	2	1	1	1	1	0	-1.87447	-2.45943	-0.584963
	354931	355749		+	-	OG1RF_10341	PTS system mannose/fructose/sorbose transporter subunit IID	10	11	3	3	1	1	1	1	0.137504	-1.73697	-1.87447	0
	355750	355779		+	Intergenic_370	-	-	28	22	6	8	1	6.51452e-17	1	1	-0.347923	-2.22239	-1.45943	0.415037
	355780	356256		+	sorB	OG1RF_10342	PTS family mannose/fructose/sorbose porter, IIB component	32	29	39	35	1	1	0.944267	1	-0.142019	0.285402	0.271302	-0.156119
	356257	356272		+	Intergenic_371	-	-	42	40	64	55	1	1	1	1	-0.0703893	0.607683	0.459432	-0.21864
	356273	357124		+	-	OG1RF_10343	RpiR family transcriptional regulator	32	29	38	34	1	0.522549	0.837766	1	-0.142019	0.247928	0.229482	-0.160465
	357125	357138		+	Intergenic_372	-	-	50	45	52	45	1	0.639215	0.72295	1	-0.152003	0.0565835	0	-0.208587
	357139	358029		+	murQ	OG1RF_10344	N-acetylmuramic acid 6-phosphate etherase	36	39	50	45	1	0.203057	0.714041	1	0.115477	0.473931	0.206451	-0.152003
	358030	358041		+	Intergenic_373	-	-	44	43	69	58	1	1	1	1	-0.0331669	0.649093	0.431716	-0.250543
	358042	359031		+	-	OG1RF_10345	beta-lactamase	46	47	55	54	1	0.758443	0.913585	1	0.0310269	0.257798	0.200299	-0.0264722
	359032	359040		+	Intergenic_374	-	-	64	56	77	86	1	1	1	1	-0.192645	0.266787	0.61891	0.159478
	359041	359460		+	-	OG1RF_10346	PTS system transporter subunit IIA	46	49	64	68	1	0.213799	0.327954	1	0.0911479	0.476438	0.472753	0.0874628
	359461	359494		+	Intergenic_375	-	-	0	0	1	0	1	1	1	1	#DIV/0!	#DIV/0!	#DIV/0!	#NUM!
360310	360304	359495	359495	-	-	OG1RF_10347	hypothetical protein	41	37	79	65	1	0.00448083	0.0166395	1	-0.148099	0.946229	0.812914	-0.281413
360305	360305	360497		+	Intergenic_376	-	-	384	349	185	159	1	0.032217	0.00457632	1	-0.137879	-1.05358	-1.1342	-0.218499
	360498	361106		+	sodA	OG1RF_10348	superoxide dismutase	6432	6596	2798	2688	1	0.105831	0.0225159	1	0.036324	-1.20087	-1.29506	-0.0578628
	361107	361253		+	Intergenic_377	-	-	221	250	125	118	1	0.00150594	0.00166087	1	0.177882	-0.822118	-1.08314	-0.0831412
	361254	362234		+	dapF	OG1RF_10349	diaminopimelate epimerase	61	69	71	61	1	1	1	1	0.177787	0.21901	-0.177787	-0.21901
	362235	362383		+	Intergenic_378	-	-	82	104	117	119	1	0.702874	1	1	0.342888	0.512813	0.194378	0.024453
	362384	363592		+	-	OG1RF_10350	transcriptional regulator	136	152	306	299	1	0.00732308	0.00517318	1	0.160465	1.16993	0.976074	-0.0333862
	363593	363721		+	Intergenic_379	-	-	10	13	20	19	1	1	1	1	0.378512	1	0.547488	-0.0740006
	363722	364423		+	nagB	OG1RF_10351	glucosamine-6-phosphate deaminase	267	271	126	144	1	0.000426805	0.0889442	1	0.0214531	-1.08342	-0.912224	0.192645
	364424	364518		+	Intergenic_380	-	-	7	6	1	2	1	1	1	1	-0.222392	-2.80735	-1.58496	1
	364519	365220		+	-	OG1RF_10352	MgtC family magnesium (Mg2+) transporter	145	156	71	79	1	0.016564	0.0597332	1	0.105493	-1.03016	-0.981621	0.154034
	365221	365378		+	Intergenic_381	-	-	9	8	10	9	1	1	1	1	-0.169925	0.152003	0.169925	-0.152003
	365379	365948		+	-	OG1RF_10353	LemA family protein	66	57	61	85	1	1	0.116051	1	-0.211504	-0.113657	0.576501	0.478654
	365949	365993		+	Intergenic_382	-	-	55	62	57	82	1	0.577835	1	0.343294	0.172837	0.0515303	0.403356	0.524662
	365994	367280		+	-	OG1RF_10354	hypothetical protein	75	72	56	79	1	0.533883	1	1	-0.0588937	-0.421464	0.133856	0.496426
	367281	367319		+	Intergenic_383	-	-	0	2	0	0	1	1	1	1	#DIV/0!	#DIV/0!	#NUM!	#DIV/0!
368449	368285	367320	367319	-	nrdF	OG1RF_10355	ribonucleotide-diphosphate reductase subunit beta	96	91	934	915	1	6.99049e-102	9.23776e-113	1	-0.0771679	3.28232	3.32983	-0.0296508
	368286	368485		+	Intergenic_384	-	-	0	0	0	0	1	1	1	1	#DIV/0!	#DIV/0!	#DIV/0!	#DIV/0!
	370645	368486	368486	-	nrdE	OG1RF_10356	ribonucleotide-diphosphate reductase subunit alpha	129	118	847	831	1	6.10613e-21	1.24223e-33	1	-0.128584	2.71499	2.81606	-0.0275135
371004	371003	370626		-	nrdI	OG1RF_10357	ribonucleotide-diphosphate reductase subunit gamma	174	178	1095	1064	1	9.32045e-36	1.53836e-33	1	0.0327899	2.65377	2.57955	-0.0414327
	371004	371004		+	Intergenic_386	-	-	0	0	0	0	1	1	1	1	#DIV/0!	#DIV/0!	#DIV/0!	#DIV/0!
371239	371229	371005	371005	-	nrdH	OG1RF_10358	glutaredoxin	577	590	1325	1375	1	0.00576515	0.000470847	1	0.0321436	1.19935	1.22064	0.0534393
	371230	371741		+	Intergenic_387	-	-	0	0	0	0	1	1	1	1	#DIV/0!	#DIV/0!	#DIV/0!	#DIV/0!
	371742	372215		+	feoA	OG1RF_10359	ferrous iron transport protein A	128	103	3	3	1	0	0	1	-0.313499	-5.41504	-5.10154	0
	372212	374362		+	feoB	OG1RF_10360	FeoB family ferrous iron (Fe2+) uptake protein	262	245	8	9	1	0	0	1	-0.0967851	-5.03342	-4.76671	0.169925
	374363	374368		+	Intergenic_389	-	-	483	456	15	15	1	0	0	1	-0.0829894	-5.00899	-4.926	0
	374369	374506		+	-	OG1RF_10361	hypothetical protein	399	367	10	13	1	0	0	1	-0.120609	-5.31832	-4.8192	0.378512
	374507	374587		+	Intergenic_390	-	-	305	265	9	9	1	0	0	1	-0.202817	-5.08274	-4.87992	0
	374662	374938		+	Intergenic_391	-	-	15	13	4	3	1	1	1	1	-0.206451	-1.90689	-2.11548	-0.415037
	374939	375814		+	morA	OG1RF_10362	aldo/keto reductase family protein	16	19	25	21	1	1	1	1	0.247928	0.643856	0.14439	-0.251539
	375815	375836		+	Intergenic_392	-	-	98	69	68	63	1	0.0088964	0.345279	1	-0.506185	-0.527247	-0.131245	-0.110183
	375837	376319		+	-	OG1RF_10363	glyoxalase	104	82	54	47	1	0.0979248	0.0534961	1	-0.342888	-0.945552	-0.802963	-0.200299
	376320	376485		+	Intergenic_393	-	-	7	5	4	4	1	1	1	1	-0.485427	-0.807355	-0.321928	0
	376486	377931		+	cls	OG1RF_10364	cardiolipin synthetase	18	22	47	50	1	1.59228e-05	0.000489623	1	0.289507	1.38466	1.18442	0.0892673
	377932	378078		+	Intergenic_394	-	-	0	0	1	2	1	1	1	1	#DIV/0!	#DIV/0!	#DIV/0!	1
	378079	378249		+	-	OG1RF_10365	hypothetical protein	8	11	80	55	1	1.48151e-73	1.11976e-17	1	0.459432	3.32193	2.32193	-0.540568
	378250	378613		+	Intergenic_395	-	-	44	58	394	256	1	3.56122e-98	3.44898e-19	1	0.398549	3.16262	2.14202	-0.622052
	378614	379885		+	tyrS	OG1RF_10366	tyrosine--tRNA ligase	99	119	51	44	1	0.0248664	0.00053472	1	0.265461	-0.956931	-1.43539	-0.212994
	379886	380183		+	Intergenic_396	-	-	354	455	74	66	1	7.73284e-16	5.32936e-55	1	0.362117	-2.25815	-2.78533	-0.165059
	380184	382046		+	-	OG1RF_10367	decarboxylase	22	21	2	2	1	1	1	1	-0.0671142	-3.45943	-3.39232	0
	382047	382248		+	Intergenic_397	-	-	28	24	2	2	1	9.13885e-212	4.49349e-122	1	-0.222392	-3.80735	-3.58496	0
	382249	383667		+	-	OG1RF_10368	amino acid permease	21	19	1	1	1	1	1	1	-0.14439	-4.39232	-4.24793	0
	383668	383791		+	Intergenic_398	-	-	5	7	0	0	1	1	1	1	0.485427	#NUM!	#NUM!	#DIV/0!
	383792	385198		+	nhaC2	OG1RF_10369	Na+/H+ antiporter NhaC	2	1	2	1	1	1	1	1	-1	0	0	-1
	385199	385553		+	Intergenic_399	-	-	69	62	10	10	1	1.80511e-109	1.66894e-57	1	-0.154328	-2.7866	-2.63227	0
	385554	386471		+	-	OG1RF_10370	hypothetical protein	7356	6843	747	884	1	3.40184e-31	5.45179e-28	1	-0.104293	-3.29974	-2.95251	0.242938
	386472	386522	386522	+	Intergenic_400	-	-	573	530	61	71	1	5.96365e-283	2.18752e-105	1	-0.112543	-3.23165	-2.9001	0.21901
386987	386972	386523	386512	-	-	OG1RF_10371	YehR like protein	932	946	569	652	1	0.00470134	0.588134	1	0.0215102	-0.711901	-0.536968	0.196443
	386973	387110	387110	+	Intergenic_401	-	-	38	43	3	3	1	4.28543e-176	1.28035e-164	1	0.178337	-3.66297	-3.8413	0
387662	387662	387111	387108	-	pgpA	OG1RF_10372	phosphatidylglycerophosphatase A	116	126	176	174	1	0.454613	0.321933	1	0.119299	0.601451	0.465664	-0.0164881
	387663	387748		+	Intergenic_402	-	-	51	37	4	4	1	4.9958e-172	1.88066e-67	1	-0.462972	-3.67243	-3.20945	0
	388702	387749		-	ldh2	OG1RF_10373	L-lactate dehydrogenase	15	12	1	1	1	1	1	1	-0.321928	-3.90689	-3.58496	0
	388703	388869		+	Intergenic_403	-	-	16	20	1	1	1	1	1	1	0.321928	-4	-4.32193	0
	388870	389232		+	-	OG1RF_10374	hypothetical protein	80	76	14	15	1	3.18576e-78	8.85993e-38	1	-0.0740006	-2.51457	-2.34104	0.0995357
	389233	389247		+	Intergenic_404	-	-	96	96	15	18	1	9.88663e-43	5.552e-19	1	0	-2.67807	-2.41504	0.263034
	389248	389658		+	-	OG1RF_10375	hypothetical protein	126	152	29	28	1	3.41895e-31	1.44599e-31	1	0.270648	-2.1193	-2.44057	-0.0506261
	389659	389705		+	Intergenic_405	-	-	3	4	0	0	1	1	1	1	0.415037	#NUM!	#NUM!	#DIV/0!
390533	390533	389706	389706	-	-	OG1RF_10376	LysR family transcriptional regulator	18	12	39	30	1	0.00114816	5.15856e-05	1	-0.584963	1.11548	1.32193	-0.378512
	390534	390674		+	Intergenic_406	-	-	0	0	0	0	1	1	1	1	#DIV/0!	#DIV/0!	#DIV/0!	#DIV/0!
	390675	391643		+	-	OG1RF_10377	TDT family tellurite/dicarboxylate transporter	1	0	2	3	1	1	1	1	#NUM!	1	#DIV/0!	0.584963
	391644	391665		+	Intergenic_407	-	-	4	0	8	8	1	1	1	1	#NUM!	1	#DIV/0!	0
	391666	392625		+	galE	OG1RF_10378	NAD-dependent epimerase/dehydratase	1	0	5	4	1	1	1	1	#NUM!	2.32193	#DIV/0!	-0.321928
	392626	392638		+	Intergenic_408	-	-	1	0	0	1	1	1	1	1	#NUM!	#NUM!	#DIV/0!	#DIV/0!
393024	392968	392639	392639	-	-	OG1RF_10379	phage integrase family site-specific recombinase	46	43	131	95	1	8.97541e-07	0.000408209	1	-0.0972972	1.50986	1.14359	-0.463567
	392969	393100		+	Intergenic_409	-	-	6	2	2	2	1	1	1	1	-1.58496	-1.58496	0	0
	393101	393715		+	-	OG1RF_10380	nitroreductase	5	6	3	2	1	1	1	1	0.263034	-0.736966	-1.58496	-0.584963
	393716	393902		+	Intergenic_410	-	-	1	1	1	1	1	1	1	1	0	0	0	0
	393903	394916		+	lplA	OG1RF_10381	lipoate-protein ligase	59	61	34	31	1	0.248698	0.0230277	1	0.0480943	-0.79518	-0.976541	-0.133267
	394917	394986		+	Intergenic_411	-	-	4	3	2	1	1	1	1	1	-0.415037	-1	-1.58496	-1
395841	395841	394987	394954	-	-	OG1RF_10382	hypothetical protein	871	885	388	421	1	9.07078e-06	0.0207447	1	0.0230047	-1.16662	-1.07186	0.117764
	395842	396023		+	Intergenic_412	-	-	0	0	0	0	1	1	1	1	#DIV/0!	#DIV/0!	#DIV/0!	#DIV/0!
396427	396302	396024	395842	-	-	OG1RF_10383	hypothetical protein	82	76	77	90	1	1	0.82527	1	-0.109624	-0.0907655	0.243926	0.225067
	396303	396592		+	Intergenic_413	-	-	0	1	0	1	1	1	1	1	#DIV/0!	#DIV/0!	0	#DIV/0!
	396593	396877		+	-	OG1RF_10384	hypothetical protein	53	56	45	64	1	0.365355	1	1	0.0794345	-0.236067	0.192645	0.508147
	396878	396881		+	Intergenic_414	-	-	76	97	60	76	1	0.14443	0.261535	1	0.351985	-0.341037	-0.351985	0.341037
	396882	397817		+	-	OG1RF_10385	LacI family transcriptional regulator	74	81	63	77	1	1	1	1	0.130397	-0.232173	-0.0730635	0.289507
	397818	397987		+	Intergenic_415	-	-	7	8	5	7	1	1	1	1	0.192645	-0.485427	-0.192645	0.485427
	397988	398584		+	-	OG1RF_10386	nitroreductase	116	110	37	38	1	2.93082e-06	1.95916e-06	1	-0.0766213	-1.64853	-1.53343	0.0384741
	398585	398626		+	Intergenic_416	-	-	184	147	41	49	1	6.03754e-46	1.86391e-14	1	-0.32389	-2.16601	-1.58496	0.257158
	398627	399472		+	-	OG1RF_10387	glyoxalase	166	140	28	31	1	3.17752e-24	1.31322e-16	1	-0.245756	-2.56768	-2.17509	0.146841
	399473	399601		+	Intergenic_417	-	-	6	4	1	1	1	1	1	1	-0.584963	-2.58496	-2	0
	399602	400363		+	-	OG1RF_10388	DeoR family transcriptional regulator	72	56	25	25	1	2.01616e-10	0.000821409	1	-0.36257	-1.52607	-1.1635	0
	400364	400375		+	Intergenic_418	-	-	80	76	28	27	1	7.52779e-07	3.71641e-05	1	-0.0740006	-1.51457	-1.49304	-0.0524674
	400376	401776		+	-	OG1RF_10389	Xaa-Pro aminopeptidase	136	130	35	31	1	2.26287e-10	8.99222e-12	1	-0.065095	-1.95818	-2.06817	-0.175087
	401777	401863		+	Intergenic_419	-	-	87	86	36	33	1	5.52074e-11	1.04828e-08	1	-0.0166787	-1.27302	-1.38187	-0.125531
	401864	402514		+	ung	OG1RF_10390	uracil-DNA glycosylase	257	240	136	111	1	0.00407155	0.0140337	1	-0.098734	-0.918162	-1.11247	-0.293047
	402515	402667		+	Intergenic_420	-	-	68	57	42	36	1	0.00209903	0.0198543	1	-0.254573	-0.695145	-0.662965	-0.222392
	402668	404029		+	-	OG1RF_10391	MATE efflux family protein	5	3	22	20	1	1	1	1	-0.736966	2.1375	2.73697	-0.137504
	404030	404053		+	Intergenic_421	-	-	0	0	0	0	1	1	1	1	#DIV/0!	#DIV/0!	#DIV/0!	#DIV/0!
405880	405880	404054	404053	-	-	OG1RF_10392	M3 family peptidase	103	98	351	334	1	8.52684e-09	1.08634e-09	1	-0.0717907	1.76883	1.76899	-0.0716229
	405881	405917		+	Intergenic_422	-	-	1	4	3	3	1	1	1	1	2	1.58496	-0.415037	0
	405918	406517		+	-	OG1RF_10393	VanZ like family protein	6	7	30	27	1	4.22539e-24	1.63186e-14	1	0.222392	2.32193	1.94753	-0.152003
	406518	406647		+	Intergenic_423	-	-	0	0	0	0	1	1	1	1	#DIV/0!	#DIV/0!	#DIV/0!	#DIV/0!
	406648	407376		+	yebC	OG1RF_10394	glucose-1-phosphate adenylyltransferase	63	57	28	41	1	0.00117333	0.554223	1	-0.14439	-1.16993	-0.475338	0.550197
	407377	407428		+	Intergenic_424	-	-	116	114	66	97	1	5.53439e-05	0.519229	0.361027	-0.025091	-0.813587	-0.232977	0.555519
	407429	407899		+	-	OG1RF_10395	C_GCAxxG_C_C family protein	137	157	89	107	1	0.279684	0.586213	1	0.196589	-0.622299	-0.553154	0.265734
	407900	407974		+	Intergenic_425	-	-	8	10	5	9	1	1	1	1	0.321928	-0.678072	-0.152003	0.847997
408195	408148	407975	407934	-	-	OG1RF_10396	hypothetical protein	23086	23065	1992	2412	1	4.35566e-243	6.04975e-59	1	-0.00131293	-3.53473	-3.2574	0.276012
	408149	408260		+	Intergenic_426	-	-	0	0	0	0	1	1	1	1	#DIV/0!	#DIV/0!	#DIV/0!	#DIV/0!
409595	409235	408261	408261	-	gloA2	OG1RF_10397	lactoylglutathione lyase	2130	2115	450	479	1	3.06652e-24	2.05713e-10	1	-0.0101958	-2.24286	-2.14256	0.0901007
409196	409236	409265		+	Intergenic_427	-	-	14	18	113	111	1	4.51978e-26	1.7092e-13	1	0.36257	3.01282	2.62449	-0.0257631
	409266	409838		+	-	OG1RF_10398	hypothetical protein	71	75	304	313	1	7.37222e-18	3.01881e-15	1	0.0790716	2.09818	2.0612	0.0420913
	409839	409904		+	Intergenic_428	-	-	0	0	4	3	1	1	1	1	#DIV/0!	#DIV/0!	#DIV/0!	-0.415037
411446	411446	409905	409890	-	murE	OG1RF_10399	UDP-N-acetylmuramoyl-L-alanyl-D-glutamate--L-lysine ligase	23	27	134	118	1	3.32355e-35	4.42685e-16	1	0.231326	2.54253	2.12776	-0.183446
411447	411447	411634		+	Intergenic_429	-	-	6	8	24	31	1	1	1.14683e-07	1	0.415037	2	1.9542	0.369234
	411635	413284		+	-	OG1RF_10400	polysaccharide biosynthesis family protein	38	39	258	238	1	3.01023e-41	2.91504e-34	1	0.0374747	2.7633	2.60942	-0.116409
	413285	413353		+	Intergenic_430	-	-	9	4	110	108	1	2.99815e-73	1.90524e-224	1	-1.16993	3.61143	4.75489	-0.0264722
	413354	414127		+	rsuA	OG1RF_10401	ribosomal small subunit pseudouridine synthase A	4	3	124	117	1	0	0	1	-0.415037	4.9542	5.2854	-0.0838316
	414128	414260		+	Intergenic_431	-	-	7	3	166	153	1	0	0	1	-1.22239	4.56768	5.67243	-0.117652
	414261	415676		+	pepV	OG1RF_10402	dipeptidase PepV	94	89	839	869	1	5.07257e-78	7.65801e-103	1	-0.0788554	3.15794	3.28748	0.0506854
	415677	415820		+	Intergenic_432	-	-	0	0	16	11	1	1	1	1	#DIV/0!	#DIV/0!	#DIV/0!	-0.540568
	415821	416054		+	-	OG1RF_10403	hypothetical protein	3	2	17	15	1	1	1	1	-0.584963	2.5025	2.90689	-0.180572
	416055	416526		+	Intergenic_433	-	-	38	34	26	30	1	0.035221	1	1	-0.160465	-0.547488	-0.180572	0.206451
	416527	420540		+	csn	OG1RF_10404	csn1 family CRISPR-associated protein	183	173	71	74	1	6.81112e-08	0.00547283	1	-0.0810716	-1.36595	-1.22517	0.0597062
	420541	421407		+	cas1	OG1RF_10405	CRISPR-associated protein cas1	219	230	71	76	1	2.08657e-06	1.72494e-05	1	0.070703	-1.62504	-1.59756	0.0981804
	421404	421733		+	cas2	OG1RF_10406	CRISPR-associated protein cas2	236	217	75	77	1	1.55152e-05	5.51107e-06	1	-0.121092	-1.65382	-1.49476	0.0379679
	421734	422393		+	csn2	OG1RF_10407	csn2 family CRISPR-associated protein	227	204	59	67	1	1.01042e-09	1.00499e-05	1	-0.154123	-1.94391	-1.60634	0.183446
	422394	422661	422665	+	Intergenic_437	-	-	172	155	36	45	1	2.10524e-37	2.38367e-11	1	-0.15014	-2.25634	-1.78427	0.321928
	422853	422662		-	-	OG1RF_10408	hypothetical protein	0	0	10	6	1	1	1	1	#DIV/0!	#DIV/0!	#DIV/0!	-0.736966
	422854	423280		+	Intergenic_438	-	-	14	10	4	4	1	1	1	1	-0.485427	-1.80735	-1.32193	0
	423281	423682		+	-	OG1RF_10409	membrane protein	30	22	26	20	1	0.440024	1	1	-0.447459	-0.206451	-0.137504	-0.378512
	423683	423799		+	Intergenic_439	-	-	23	10	8	7	1	1	1	1	-1.20163	-1.52356	-0.514573	-0.192645
424955	424813	423800	423750	-	-	OG1RF_10410	putative acetyltransferase	27	29	171	154	1	3.00966e-45	1.58802e-29	1	0.103093	2.66297	2.40881	-0.151066
424814	424814	425049		+	Intergenic_440	-	-	25	24	20	22	1	0.0913117	0.864218	1	-0.0588937	-0.321928	-0.125531	0.137504
	425050	426000		+	-	OG1RF_10411	ABC superfamily ATP binding cassette transporter, ABC protein	180	203	208	242	1	1	0.659728	1	0.173483	0.208587	0.253527	0.218424
	426001	426003		+	Intergenic_441	-	-	157	180	138	153	1	0.369324	0.388493	1	0.197232	-0.186096	-0.234465	0.148863
	426004	427521		+	-	OG1RF_10412	ABC superfamily ATP binding cassette transporter, membrane protein	150	156	136	159	1	0.517389	1	1	0.0565835	-0.141356	0.0274807	0.22542
	427522	427662		+	Intergenic_442	-	-	26	26	61	60	1	0.000885575	0.00040373	1	0	1.2303	1.20645	-0.0238467
	427663	428118		+	argR2	OG1RF_10413	arginine repressor	125	131	230	207	1	0.0612075	0.115265	1	0.0676387	0.879706	0.660064	-0.152003
	428119	428151		+	Intergenic_443	-	-	212	172	315	286	1	0.589248	0.0921411	1	-0.301656	0.571288	0.733607	-0.139337
	428152	429660		+	algC	OG1RF_10414	phosphomannomutase	196	188	273	261	1	1	0.499515	1	-0.060121	0.478047	0.473317	-0.0648511
	429661	429683		+	Intergenic_444	-	-	308	256	454	433	1	0.6347	0.0692604	1	-0.266787	0.559762	0.758223	-0.0683253
	429684	430238		+	-	OG1RF_10415	GNAT family acetyltransferase	279	257	435	442	1	0.477892	0.0420387	1	-0.118497	0.64075	0.782278	0.023031
	430239	430361	430361	+	Intergenic_445	-	-	136	134	202	204	1	0.114407	0.14689	1	-0.0213737	0.570749	0.606336	0.0142139
431213	431213	430362	430362	-	-	OG1RF_10416	ribosomal large subunit pseudouridine synthase	13	11	20	15	1	1	1	1	-0.241008	0.621488	0.447459	-0.415037
431214	431214	431567		+	Intergenic_446	-	-	1	2	46	45	1	0	3.96911e-220	1	1	5.52356	4.49185	-0.0317089
	431568	433754		+	pbp2A	OG1RF_10417	penicillin-binding protein 2A	7	8	105	112	1	2.68177e-285	4.94849e-275	1	0.192645	3.90689	3.80735	0.0931094
	433755	433816		+	Intergenic_447	-	-	172	180	218	248	1	1	0.41043	1	0.0655883	0.34192	0.462343	0.186012
	433817	434158		+	-	OG1RF_10418	hypothetical protein	1875	1991	741	850	1	1.61831e-07	0.0052081	1	0.0866026	-1.33935	-1.22796	0.197989
	434159	434167		+	Intergenic_448	-	-	192	231	95	99	1	0.000149737	2.92152e-05	1	0.266787	-1.01511	-1.22239	0.059501
	434168	434317		+	-	OG1RF_10419	hypothetical protein	17	22	8	8	1	1	1	1	0.371969	-1.08746	-1.45943	0
	434314	435549		+	-	OG1RF_10420	DNA repair exonuclease	370	361	73	88	1	1.27665e-31	5.65441e-11	1	-0.0355264	-2.34156	-2.03642	0.269607
	435546	438257		+	-	OG1RF_10421	hypothetical protein	634	624	98	111	1	4.95207e-62	5.30932e-18	1	-0.0229368	-2.69363	-2.49099	0.179706
	438254	439198		+	cbf	OG1RF_10422	CMP-binding-factor 1	803	807	192	205	1	1.54232e-22	1.84654e-08	1	0.00716869	-2.06429	-1.97694	0.0945176
	439199	439237		+	Intergenic_452	-	-	7	7	2	1	1	1	1	1	0	-1.80735	-2.80735	-1
440266	440266	439238	439237	-	prsA	OG1RF_10423	peptidyl-prolyl cis-trans isomerase	555	507	601	599	1	0.522549	0.728235	1	-0.130502	0.114877	0.24057	-0.00480899
	440267	440429		+	Intergenic_453	-	-	0	0	1	0	1	1	1	1	#DIV/0!	#DIV/0!	#DIV/0!	#NUM!
	440774	440430	440267	-	-	OG1RF_10424	hypothetical protein	308	279	454	484	1	0.537508	0.0391123	1	-0.142665	0.559762	0.794742	0.0923147
441212	441200	440775		-	hit	OG1RF_10425	HIT family protein	213	252	339	350	1	0.270592	0.340423	1	0.24257	0.670432	0.473931	0.0460696
	441201	441262		+	Intergenic_455	-	-	0	0	1	1	1	1	1	1	#DIV/0!	#DIV/0!	#DIV/0!	0
	441263	442153		+	-	OG1RF_10426	ABC superfamily ATP binding cassette transporter, ABC protein	235	245	102	100	1	4.08755e-05	0.00212022	1	0.060121	-1.20409	-1.29278	-0.0285692
	442154	442154		+	Intergenic_456	-	-	354	405	122	116	1	3.09637e-07	1.63774e-06	1	0.194173	-1.53687	-1.8038	-0.0727563
	442155	443366		+	-	OG1RF_10427	ABC superfamily ATP binding cassette transporter, membrane protein	432	451	131	123	1	2.97694e-12	7.43525e-09	1	0.0620961	-1.72146	-1.87447	-0.0909085
	443367	443494		+	Intergenic_457	-	-	523	552	161	170	1	1.3216e-08	5.60191e-09	1	0.0778573	-1.69975	-1.69913	0.0784741
	443495	444274		+	ytmP	OG1RF_10428	phosphotransferase enzyme family protein	436	406	174	168	1	2.45068e-06	0.000988554	1	-0.102848	-1.32524	-1.27302	-0.0506261
	444275	444346		+	Intergenic_458	-	-	133	123	170	154	1	1	0.847029	1	-0.112768	0.354109	0.324272	-0.142604
	444347	444991		+	trmB	OG1RF_10429	tRNA (guanine-N(7)-)-methyltransferase	76	82	121	105	1	0.146876	0.540759	1	0.109624	0.670936	0.356694	-0.204618
	444992	445050		+	Intergenic_459	-	-	1	2	1	2	1	1	1	1	1	0	0	1
	445797	445051		-	-	OG1RF_10430	RpiR family phosphosugar-binding transcriptional regulator	2	3	12	11	1	1	1	1	0.584963	2.58496	1.87447	-0.125531
	445798	445939		+	Intergenic_460	-	-	0	0	0	0	1	1	1	1	#DIV/0!	#DIV/0!	#DIV/0!	#DIV/0!
	445940	446902		+	fruK	OG1RF_10431	1-phosphofructokinase	56	55	3	4	1	0	0	1	-0.0259952	-4.22239	-3.78136	0.415037
	446903	446906		+	Intergenic_461	-	-	102	69	4	4	1	2.61223e-214	5.21638e-86	1	-0.563901	-4.67243	-4.10852	0
	446907	448331		+	-	OG1RF_10432	PTS family fructose porter component IIBC	155	158	6	5	1	0	0	1	0.0276563	-4.69116	-4.98185	-0.263034
	448332	448352		+	Intergenic_462	-	-	220	206	7	8	1	0	0	1	-0.0948592	-4.974	-4.6865	0.192645
	448353	448814		+	-	OG1RF_10433	PTS family fructose/mannitol (fru) porter component IIA	233	230	8	10	1	0	0	1	-0.0186961	-4.86419	-4.52356	0.321928
	448811	449788		+	lacD1	OG1RF_10434	tagatose-bisphosphate aldolase	238	232	6	7	1	0	0	1	-0.0368368	-5.30986	-5.05063	0.222392
	449789	449976		+	Intergenic_464	-	-	762	780	193	211	1	1.25018e-09	4.1971e-09	1	0.0336831	-1.98119	-1.88623	0.128642
	449977	450510		+	-	OG1RF_10435	hypothetical protein	7548	7610	1086	1246	1	8.49443e-38	5.08089e-16	1	0.011802	-2.79707	-2.61059	0.19828
	450511	450597	450597	+	Intergenic_465	-	-	824	763	120	130	1	7.37741e-93	1.03673e-40	1	-0.110961	-2.77961	-2.55317	0.115477
451029	451029	450598	450584	-	-	OG1RF_10436	GNAT family acetyltransferase	729	743	114	124	1	8.69459e-35	4.65609e-25	1	0.0274434	-2.67688	-2.58302	0.121306
450624	451030	451104		+	Intergenic_466	-	-	14	16	53	62	1	2.07958e-06	1.42747e-07	1	0.192645	1.92057	1.9542	0.226276
	451105	452319		+	-	OG1RF_10437	putative permease	98	100	108	92	1	1	1	1	0.0291463	0.140178	-0.120294	-0.231326
	452320	452493		+	Intergenic_467	-	-	319	321	387	394	1	0.820143	0.685151	1	0.00901687	0.278777	0.295622	0.0258621
	452494	453873		+	-	OG1RF_10438	hemolysin	322	331	515	428	1	0.147383	0.490372	1	0.0397705	0.677512	0.37078	-0.266962
	453874	454046		+	Intergenic_468	-	-	9	23	149	121	0.0119663	3.568673057593E-312	7.42232e-30	1	1.35364	4.04924	2.3953	-0.300305
	454047	455621		+	prfC	OG1RF_10439	peptide chain release factor RF3	34	32	172	154	1	2.08616e-22	4.14011e-19	1	-0.0874628	2.3388	2.26679	-0.159478
	455622	455794		+	Intergenic_469	-	-	5	4	31	29	1	1.32894e-19	2.86738e-22	1	-0.321928	2.63227	2.85798	-0.0962153
	455795	456238		+	-	OG1RF_10440	hypothetical protein	0	0	17	19	1	1	1	1	#DIV/0!	#DIV/0!	#DIV/0!	0.160465
	456239	456253		+	Intergenic_470	-	-	1	2	22	19	1	1	1	1	1	4.45943	3.24793	-0.211504
	456254	456901		+	-	OG1RF_10441	hypothetical protein	2	1	15	16	1	1	1	1	-1	2.90689	4	0.0931094
	456902	456967		+	Intergenic_471	-	-	4	5	24	27	1	1	5.05751e-07	1	0.321928	2.58496	2.43296	0.169925
	456968	458038		+	-	OG1RF_10442	putative lipoprotein	31	36	53	48	1	0.0247095	0.34282	1	0.215729	0.773724	0.415037	-0.142958
	458039	458080		+	Intergenic_472	-	-	1	1	3	2	1	1	1	1	0	1.58496	1	-0.584963
458472	458395	458081	458074	-	-	OG1RF_10443	hypothetical protein	381	603	106	142	1	2.36879e-07	2.18513e-12	1	0.662367	-1.84573	-2.08627	0.421827
	458396	458589		+	Intergenic_473	-	-	0	0	0	0	1	1	1	1	#DIV/0!	#DIV/0!	#DIV/0!	#DIV/0!
460935	460830	458590	458578	-	clpE	OG1RF_10444	ATP-dependent Clp protease	699	560	909	961	1	1	0.159708	1	-0.319866	0.378988	0.77911	0.0802561
	460831	460955		+	Intergenic_474	-	-	1	2	0	1	1	1	1	1	1	#NUM!	-1	#DIV/0!
	461132	460956		-	-	OG1RF_10445	hypothetical protein	6	4	8	7	1	1	1	1	-0.584963	0.415037	0.807355	-0.192645
461114	461132	461323		+	-	OG1RF_10446	hypothetical protein	18	21	634	627	1	0	0	1	0.222392	5.13841	4.9	-0.0160174
	461324	461493		+	Intergenic_476	-	-	287	294	2069	2246	1	1.81177e-57	1.42302e-59	1	0.0347654	2.84981	2.93347	0.118424
	461494	461760		+	ptsH	OG1RF_10447	PTS family porter, phosphocarrier protein HPR	751	814	3817	3889	1	1.0098e-20	1.82483e-16	1	0.116216	2.34555	2.2563	0.02696
	461760	463487		+	ptsI	OG1RF_10448	PTS system transporter subunit I	909	928	4396	4753	1	0.046176	1.49199e-12	1	0.0298445	2.27384	2.35664	0.112647
	463488	463531	463531	+	Intergenic_478	-	-	33	29	177	185	1	1.13564e-19	7.13963e-25	1	-0.186413	2.42321	2.6734	0.0637759
464646	464611	463532	463532	-	-	OG1RF_10449	hypothetical protein	380	326	81	71	1	1.5483e-25	4.39356e-14	1	-0.221127	-2.23001	-2.19898	-0.190103
	464612	464646		+	Intergenic_479	-	-	0	0	0	0	1	1	1	1	#DIV/0!	#DIV/0!	#DIV/0!	#DIV/0!
465384	465384	464647	464647	-	-	OG1RF_10450	WxL domain surface protein	993	929	196	166	1	6.11744e-30	2.60137e-23	1	-0.0961151	-2.34094	-2.4845	-0.23967
	465385	465438		+	Intergenic_480	-	-	0	0	0	0	1	1	1	1	#DIV/0!	#DIV/0!	#DIV/0!	#DIV/0!
467814	467814	465439	465397	-	-	OG1RF_10451	hypothetical protein	163	143	106	76	1	0.0104807	0.0876822	1	-0.188857	-0.620808	-0.911944	-0.479993
467815	467815	468056		+	Intergenic_481	-	-	6	6	14	13	1	1	1	1	0	1.22239	1.11548	-0.106915
	468057	469361		+	tig	OG1RF_10452	trigger factor	720	843	1507	1755	1	0.767624	0.0473613	1	0.227536	1.06561	1.05787	0.219792
	469362	469472		+	Intergenic_482	-	-	44	52	144	165	1	1.95476e-10	1.97674e-09	1	0.241008	1.71049	1.66588	0.196397
	469473	470135		+	-	OG1RF_10453	hypothetical protein	24	23	77	79	1	5.37208e-09	2.68897e-11	1	-0.0614005	1.68182	1.78022	0.0369942
	470136	470181		+	Intergenic_483	-	-	0	0	1	1	1	1	1	1	#DIV/0!	#DIV/0!	#DIV/0!	0
472110	472104	470182	470182	-	fruA	OG1RF_10454	PTS family fructose porter, IIABC component	343	266	38	35	1	4.44995e-91	2.94161e-44	1	-0.366782	-3.17414	-2.926	-0.118644
	472105	472127		+	Intergenic_484	-	-	0	1	0	0	1	1	1	1	#DIV/0!	#DIV/0!	#NUM!	#DIV/0!
	473045	472128	472111	-	fruK2	OG1RF_10455	1-phosphofructokinase	166	114	29	27	1	5.0893e-21	3.93744e-15	1	-0.542149	-2.51706	-2.078	-0.103093
473800	473800	473042		-	lacR	OG1RF_10456	lactose PTS family porter repressor	155	120	29	44	1	6.6674e-19	9.00556e-05	1	-0.369234	-2.41814	-1.44746	0.601451
	473801	473932		+	Intergenic_486	-	-	2	0	7	6	1	1	1	1	#NUM!	1.80735	#DIV/0!	-0.222392
475510	475510	473933	473933	-	-	OG1RF_10457	voltage-gated chloride channel family protein	42	37	5	4	1	4.21721e-138	6.83709e-134	1	-0.182864	-3.07039	-3.20945	-0.321928
	475511	475539		+	Intergenic_487	-	-	0	0	1	1	1	1	1	1	#DIV/0!	#DIV/0!	#DIV/0!	0
	475540	477915		+	pcrA	OG1RF_10458	ATP-dependent DNA helicase PcrA	22	21	78	77	1	2.84423e-10	1.96349e-10	1	-0.0671142	1.82597	1.87447	-0.0186157
	477916	478040		+	Intergenic_488	-	-	27	20	86	85	1	4.6491e-09	3.1334e-15	1	-0.432959	1.67138	2.08746	-0.0168738
	478041	480071	480283	+	ligA	OG1RF_10459	NAD-dependent DNA ligase LigA	262	250	182	171	1	0.0123355	0.647998	1	-0.0676387	-0.525628	-0.547932	-0.0899421
	480283	480068		-	-	OG1RF_10460	hypothetical protein	4	0	1	0	1	1	1	1	#NUM!	-2	#DIV/0!	#NUM!
480284	480284	480631		+	Intergenic_490	-	-	123	103	135	135	1	1	0.379865	1	-0.256014	0.134301	0.390315	0
	480632	480958		+	gatC	OG1RF_10461	glutamyl-tRNA(Gln) amidotransferase subunit C	820	804	525	536	1	0.0138891	0.39318	1	-0.0284284	-0.643306	-0.584963	0.0299156
	480958	482427		+	gatA	OG1RF_10462	glutamyl-tRNA(Gln) amidotransferase subunit A	936	866	465	475	1	0.184282	0.171256	1	-0.112142	-1.00928	-0.86644	0.0306968
	482427	483857		+	gatB	OG1RF_10463	glutamyl-tRNA(Gln) amidotransferase subunit B	1195	1031	456	502	1	0.00598404	0.0766692	1	-0.212966	-1.3899	-1.03829	0.138654
	483858	483875		+	Intergenic_493	-	-	1237	1088	455	526	1	3.58542e-11	0.000504818	1	-0.185167	-1.44291	-1.04854	0.209196
	483876	484964		+	yegS	OG1RF_10464	lipid kinase YegS	1190	1057	449	501	1	4.07629e-06	0.0304771	1	-0.170986	-1.40617	-1.07709	0.158095
	484965	485130		+	Intergenic_494	-	-	58	40	49	45	1	0.275051	1	1	-0.536053	-0.243271	0.169925	-0.122857
	485131	486537		+	rumA	OG1RF_10465	23S rRNA (uracil-5-)-methyltransferase	46	34	75	69	1	0.316443	0.00492038	1	-0.436099	0.705257	1.02106	-0.120294
	486538	486666		+	rpsI	OG1RF_10466	30S ribosomal protein S9	36	36	70	64	1	0.0120129	0.050002	1	0	0.959358	0.830075	-0.129283
	486667	486818		+	Intergenic_496	-	-	1	1	3	1	1	1	1	1	0	1.58496	0	-1.58496
	486819	487136		+	-	OG1RF_10467	putative thioredoxin	5	7	55	12	1	9.12918e-117	1	4.69192e-31	0.485427	3.45943	0.777608	-2.1964
	487137	487178		+	Intergenic_497	-	-	0	0	3	1	1	1	1	1	#DIV/0!	#DIV/0!	#DIV/0!	-1.58496
488144	488144	487179	487179	-	-	OG1RF_10468	LuxR family transcriptional regulator	139	125	19	18	1	1.56505e-85	8.57021e-55	1	-0.153157	-2.87101	-2.79586	-0.0780025
	488145	488422		+	Intergenic_498	-	-	0	0	0	0	1	1	1	1	#DIV/0!	#DIV/0!	#DIV/0!	#DIV/0!
	488423	489442		+	argF	OG1RF_10469	ornithine carbamoyltransferase	1	1	1	1	1	1	1	1	0	0	0	0
	489443	489508		+	Intergenic_499	-	-	0	0	1	1	1	1	1	1	#DIV/0!	#DIV/0!	#DIV/0!	0
	489509	490885		+	-	OG1RF_10470	amino acid permease	0	0	2	2	1	1	1	1	#DIV/0!	#DIV/0!	#DIV/0!	0
	490878	491975		+	aguA	OG1RF_10471	agmatine deiminase	2	1	5	3	1	1	1	1	-1	1.32193	1.58496	-0.736966
	491976	491986		+	Intergenic_501	-	-	0	3	4	1	1	1	1	1	#DIV/0!	#DIV/0!	-1.58496	-2
	491987	492916		+	arcC-3	OG1RF_10472	carbamate kinase	3	2	5	4	1	1	1	1	-0.584963	0.736966	1	-0.321928
	492917	493112		+	Intergenic_502	-	-	0	0	1	2	1	1	1	1	#DIV/0!	#DIV/0!	#DIV/0!	1
	493113	494699		+	-	OG1RF_10473	amidase	9	8	125	111	1	9.29769e-254	1.21739e-248	1	-0.169925	3.79586	3.79442	-0.171368
	494700	495253		+	Intergenic_503	-	-	1	0	5	3	1	1	1	1	#NUM!	2.32193	#DIV/0!	-0.736966
	495254	495952		+	-	OG1RF_10474	NMN family nicotinamide monnucleotide uptake permease	9	10	13	11	1	1	1	1	0.152003	0.530515	0.137504	-0.241008
	495953	495960		+	Intergenic_504	-	-	12	12	20	17	1	1	1	1	0	0.736966	0.5025	-0.234465
	495961	496605		+	-	OG1RF_10475	deoxynucleoside kinase	54	48	63	60	1	0.627085	0.481162	1	-0.169925	0.222392	0.321928	-0.0703893
	496606	496954		+	Intergenic_505	-	-	3	6	24	25	1	1	1	1	1	3	2.05889	0.0588937
	496955	497386		+	-	OG1RF_10476	hypothetical protein	3	6	28	22	1	1	1	1	1	3.22239	1.87447	-0.347923
	497387	497498		+	Intergenic_506	-	-	48	46	79	74	1	0.164326	0.183416	1	-0.0614005	0.718818	0.685891	-0.0943274
	497499	497885		+	-	OG1RF_10477	transposase	131	124	112	95	1	1	0.838458	1	-0.0792267	-0.226068	-0.384341	-0.237499
	497886	497931		+	Intergenic_507	-	-	7	4	4	3	1	1	1	1	-0.807355	-0.807355	-0.415037	-0.415037
498269	498267	497932	497928	-	-	OG1RF_10478	hypothetical protein	323	356	207	221	1	0.195193	0.295701	1	0.140343	-0.641903	-0.687831	0.0944156
498268	498268	498564		+	Intergenic_508	-	-	18	19	21	18	1	1	1	1	0.0780025	0.222392	-0.0780025	-0.222392
	498565	499956		+	-	OG1RF_10479	sodium/dicarboxylate symporter family protein	74	72	118	104	1	0.316743	0.264535	1	-0.0395284	0.67319	0.530515	-0.182203
	499957	500087		+	Intergenic_509	-	-	2	2	3	3	1	1	1	1	0	0.584963	0.584963	0
	500088	500468		+	gloA3	OG1RF_10480	lactoylglutathione lyase	48	50	54	60	1	1	0.863248	1	0.0588937	0.169925	0.263034	0.152003
	500469	500620		+	Intergenic_510	-	-	0	0	0	0	1	1	1	1	#DIV/0!	#DIV/0!	#DIV/0!	#DIV/0!
	500621	501787		+	-	OG1RF_10481	beta-lactamase	2	1	13	13	1	1	1	1	-1	2.70044	3.70044	0
	501788	501886		+	Intergenic_511	-	-	13	12	22	18	1	1	1	1	-0.115477	0.758992	0.584963	-0.289507
	501887	502597		+	-	OG1RF_10482	hypothetical protein	261	276	88	95	1	6.07448e-06	5.23883e-05	1	0.0806185	-1.56847	-1.53867	0.110424
	502598	503229		+	Intergenic_512	-	-	691	676	99	107	1	8.76783e-43	1.54849e-29	1	-0.0316625	-2.80319	-2.65941	0.11211
	503230	504180		+	-	OG1RF_10483	rhodanese family protein	502	585	817	819	1	0.147383	0.300186	1	0.220749	0.702649	0.485427	0.00352737
	504181	504237		+	Intergenic_513	-	-	1	1	1	2	1	1	1	1	0	0	1	1
	504359	504742		+	-	OG1RF_10485	cell wall surface anchor family protein	13	6	3	2	1	1	1	1	-1.11548	-2.11548	-1.58496	-0.584963
	504375	504238		-	-	OG1RF_10484	hypothetical protein	0	0	0	0	1	1	1	1	#DIV/0!	#DIV/0!	#DIV/0!	#DIV/0!
	504742	505473		+	-	OG1RF_10486	WxL domain surface protein	22	7	9	5	1	1	1	1	-1.65208	-1.28951	-0.485427	-0.847997
	505474	505489		+	Intergenic_516	-	-	22	18	8	5	1	1	1	1	-0.289507	-1.45943	-1.848	-0.678072
	505490	506269		+	-	OG1RF_10487	WxL domain surface protein	21	15	11	4	1	1	1	1	-0.485427	-0.932886	-1.90689	-1.45943
	506270	506288		+	Intergenic_517	-	-	23	9	7	3	1	1	1	1	-1.35364	-1.71621	-1.58496	-1.22239
	506289	508388		+	-	OG1RF_10488	WxL domain surface protein	29	14	12	6	0.107844	0.00791249	1	1	-1.05063	-1.27302	-1.22239	-1
	508389	508410		+	Intergenic_518	-	-	56	23	23	10	1	2.5571e-05	0.00114539	1	-1.28379	-1.28379	-1.20163	-1.20163
	508411	509151		+	-	OG1RF_10489	WxL domain surface protein	42	22	18	9	0.413979	8.61063e-07	1	1	-0.932886	-1.22239	-1.28951	-1
	509152	509226		+	Intergenic_519	-	-	3	1	2	1	1	1	1	1	-1.58496	-0.584963	0	-1
	509227	510321		+	-	OG1RF_10490	cell wall surface anchor family protein	1	0	1	0	1	1	1	1	#NUM!	0	#DIV/0!	#NUM!
	510322	510522		+	Intergenic_520	-	-	1	0	1	0	1	1	1	1	#NUM!	0	#DIV/0!	#NUM!
	510523	510972		+	-	OG1RF_10491	hypothetical protein	3	2	2	1	1	1	1	1	-0.584963	-0.584963	-1	-1
	510973	510975		+	Intergenic_521	-	-	2	0	0	0	1	1	1	1	#NUM!	#NUM!	#DIV/0!	#DIV/0!
	510976	512424		+	-	OG1RF_10492	M protein trans-acting positive regulator	1	0	2	2	1	1	1	1	#NUM!	1	#DIV/0!	0
	512425	512533		+	Intergenic_522	-	-	0	1	0	0	1	1	1	1	#DIV/0!	#DIV/0!	#NUM!	#DIV/0!
	512534	514438		+	-	OG1RF_10493	P-ATPase superfamily P-type ATPase cadmium transporter	8	8	6	7	1	1	1	1	0	-0.415037	-0.192645	0.222392
	514439	514473		+	Intergenic_523	-	-	8	8	7	9	1	1	1	1	0	-0.192645	0.169925	0.36257
	514474	515193		+	-	OG1RF_10494	SapB protein	12	9	8	8	1	1	1	1	-0.415037	-0.584963	-0.169925	0
	515194	515240		+	Intergenic_524	-	-	0	0	0	0	1	1	1	1	#DIV/0!	#DIV/0!	#DIV/0!	#DIV/0!
515979	515978	515241	515241	-	-	OG1RF_10495	ABC superfamily ATP binding cassette transporter, ABC protein	69	70	150	130	1	0.00332127	0.0188144	1	0.0207586	1.12029	0.893085	-0.206451
	515979	515979		+	Intergenic_525	-	-	0	0	0	0	1	1	1	1	#DIV/0!	#DIV/0!	#DIV/0!	#DIV/0!
518150	518148	515980	515980	-	glnP	OG1RF_10496	amino acid ABC superfamily ATP binding cassette transporter, binding/permease protein	67	67	142	108	1	0.0202775	0.0778756	1	0	1.08366	0.688798	-0.39486
518149	518149	518426		+	Intergenic_526	-	-	12	15	16	22	1	1	1	1	0.321928	0.415037	0.552541	0.459432
	518427	520424		+	uvrB	OG1RF_10497	excision endonuclease subunit UvrB	173	199	123	152	1	0.0241809	0.950993	1	0.201996	-0.492114	-0.388697	0.305413
	520425	520541		+	Intergenic_527	-	-	92	100	118	110	1	1	1	1	0.120294	0.359081	0.137504	-0.101283
	520542	523361		+	uvrA	OG1RF_10498	excision endonuclease subunit UvrA	149	151	167	187	1	1	0.717959	1	0.0192362	0.164536	0.30849	0.16319
	523362	523532		+	Intergenic_528	-	-	0	1	0	0	1	1	1	1	#DIV/0!	#DIV/0!	#NUM!	#DIV/0!
	523533	524327		+	-	OG1RF_10499	hypothetical protein	1	1	7	6	1	1	1	1	0	2.80735	2.58496	-0.222392
	524328	524381		+	Intergenic_529	-	-	0	0	1	0	1	1	1	1	#DIV/0!	#DIV/0!	#DIV/0!	#NUM!
	524382	525380		+	-	OG1RF_10500	ATP-binding protein	4183	4046	662	872	1	2.31165e-16	8.72133e-08	1	-0.0480417	-2.65963	-2.2141	0.397497
	525380	526375		+	-	OG1RF_10501	hypothetical protein	4869	4811	820	1038	1	0.00019083	4.11573e-06	1	-0.0172887	-2.56993	-2.21253	0.340111
	526376	526408		+	Intergenic_531	-	-	3817	3874	685	849	1	2.39451e-22	3.37834e-17	1	0.0213848	-2.47826	-2.18999	0.309661
	526409	527344		+	-	OG1RF_10502	hypothetical protein	5549	5428	906	1131	1	0.000139718	1.56693e-06	1	-0.0318071	-2.61464	-2.26282	0.320016
	527345	527532		+	Intergenic_532	-	-	677	730	402	442	1	0.0595482	0.267635	1	0.108741	-0.75196	-0.72385	0.136851
	527533	528501		+	-	OG1RF_10503	PEP phosphonomutase family protein	870	937	421	457	1	0.000218956	0.0251719	1	0.107034	-1.0472	-1.03585	0.118374
	528502	528614		+	Intergenic_533	-	-	382	388	280	275	1	1	0.525504	1	0.022484	-0.448146	-0.496625	-0.0259952
	528615	529133		+	-	OG1RF_10504	thioredoxin superfamily protein	4828	4769	1161	1211	1	5.88931e-11	1.63119e-06	1	-0.0177389	-2.05606	-1.97749	0.0608309
	529134	529178		+	Intergenic_534	-	-	22	25	6	5	1	1	1.2294e-15	1	0.184425	-1.87447	-2.32193	-0.263034
529823	529772	529179	529164	-	clpP	OG1RF_10505	ATP-dependent Clp protease proteolytic subunit	1269	1275	882	885	1	0.0670904	0.37393	1	0.00680518	-0.524842	-0.526748	0.0048988
	529773	529967		+	Intergenic_535	-	-	10	7	1	3	1	1	1	1	-0.514573	-3.32193	-1.22239	1.58496
	529968	530486		+	-	OG1RF_10506	hypothetical protein	241	259	141	149	1	0.0596578	0.172775	1	0.103919	-0.773338	-0.79764	0.0796172
	530487	530505	530505	+	Intergenic_536	-	-	26	37	15	15	1	0.00691153	0.000402331	1	0.509014	-0.793549	-1.30256	0
530912	530910	530506	530506	-	-	OG1RF_10507	membrane protein	54	52	75	61	1	0.187383	0.929129	1	-0.0544478	0.473931	0.230298	-0.298081
	530911	531374		+	Intergenic_537	-	-	0	0	0	0	1	1	1	1	#DIV/0!	#DIV/0!	#DIV/0!	#DIV/0!
	531375	534725		+	-	OG1RF_10508	von Willebrand factor domain LPTXG domain protein	3	4	2	2	1	1	1	1	0.415037	-0.584963	-1	0
	534726	534749		+	Intergenic_538	-	-	1	1	0	0	1	1	1	1	0	#NUM!	#NUM!	#DIV/0!
	534750	535133		+	-	OG1RF_10509	hypothetical protein	3	2	3	1	1	1	1	1	-0.584963	0	-1	-1.58496
	535134	535306		+	Intergenic_539	-	-	0	0	0	0	1	1	1	1	#DIV/0!	#DIV/0!	#DIV/0!	#DIV/0!
	535307	535816		+	-	OG1RF_10510	hypothetical protein	13	13	5	5	1	1	1	1	0	-1.37851	-1.37851	0
	535817	535845		+	Intergenic_540	-	-	41	45	18	17	1	0.000101857	4.03679e-05	1	0.134301	-1.18763	-1.40439	-0.0824622
	535846	537633		+	-	OG1RF_10511	glycerophosphoryl diester phosphodiesterase	61	55	18	17	1	3.11024e-06	3.91731e-07	1	-0.149378	-1.76081	-1.6939	-0.0824622
	537634	537658		+	Intergenic_541	-	-	73	70	18	23	1	2.73481e-15	2.32736e-07	1	-0.0605415	-2.0199	-1.60572	0.353637
	537659	538066		+	-	OG1RF_10512	MutT/NUDIX family protein	95	88	30	29	1	1.36283e-14	1.92769e-08	1	-0.110424	-1.66297	-1.60145	-0.0489096
	538067	538299		+	Intergenic_542	-	-	189	321	465	708	1	0.000152131	0.00115099	0.952621	0.764187	1.29884	1.14118	0.606519
	538300	538500		+	cspB	OG1RF_10513	cold shock protein B	448	767	1510	2013	1	3.20907e-08	2.60032e-05	1	0.775728	1.75298	1.39205	0.414799
	538501	539156	539156	+	Intergenic_543	-	-	11	15	10	11	1	1	1	1	0.447459	-0.137504	-0.447459	0.137504
539157	539229	539286		+	Intergenic_544	-	-	58	45	17	16	1	1.49234e-15	1.12042e-07	1	-0.366128	-1.77052	-1.49185	-0.0874628
	539287	540618		+	rpoN	OG1RF_10514	DNA-directed RNA polymerase sigma subunit RpoN	95	78	20	17	1	2.62377e-13	3.37599e-18	1	-0.284453	-2.24793	-2.19794	-0.234465
	540611	540757		+	-	OG1RF_10515	hypothetical protein	2	1	0	0	1	1	1	1	-1	#NUM!	#NUM!	#DIV/0!
	540758	540818		+	Intergenic_546	-	-	7	7	75	66	1	7.19633e-47	7.07753e-27	1	0	3.42146	3.23704	-0.184425
	540819	542696		+	-	OG1RF_10516	acyltransferase	17	19	303	319	1	0	0	1	0.160465	4.15571	4.06949	0.0742386
	542697	542911		+	Intergenic_547	-	-	7	12	50	41	1	9.75798e-36	3.00744e-10	1	0.777608	2.8365	1.77259	-0.286304
	542912	544096		+	metK	OG1RF_10517	methionine adenosyltransferase	36	44	182	144	1	1.01982e-25	2.86983e-08	1	0.289507	2.33787	1.71049	-0.33787
	544097	544265		+	Intergenic_548	-	-	19	15	5	4	1	1	1	1	-0.341037	-1.926	-1.90689	-0.321928
	544266	545732		+	-	OG1RF_10518	MFS family drug resistance transporter	191	175	37	32	1	8.71262e-20	2.44463e-21	1	-0.126218	-2.36798	-2.45121	-0.209453
	545733	545770		+	Intergenic_549	-	-	255	246	54	52	1	5.18377e-58	3.23737e-46	1	-0.0518389	-2.23947	-2.24207	-0.0544478
	545771	546562		+	-	OG1RF_10519	esterase	318	295	80	79	1	8.24822e-12	9.76856e-09	1	-0.108312	-1.99095	-1.90079	-0.0181473
	546563	546642		+	Intergenic_550	-	-	10	5	1	1	1	1	1	1	-1	-3.32193	-2.32193	0
547305	547305	546643	546643	-	-	OG1RF_10520	TetR family transcriptional regulator	7	9	13	9	1	1	1	1	0.36257	0.893085	0	-0.530515
547306	547306	547558		+	Intergenic_551	-	-	34	35	13	17	1	1.00429e-11	0.000126469	1	0.0418202	-1.38702	-1.04182	0.387023
	547559	549274		+	-	OG1RF_10521	ABC superfamily ATP binding cassette transporter, membrane protein	40	44	24	25	1	0.173175	0.14689	1	0.137504	-0.736966	-0.815575	0.0588937
	549274	551043		+	-	OG1RF_10522	multidrug resistance ABC superfamily ATP binding cassette transporter, membrane protein	88	80	36	41	1	0.00071333	0.0502293	1	-0.137504	-1.28951	-0.964376	0.187627
	551006	551248		+	-	OG1RF_10523	hypothetical protein	7	4	10	11	1	1	1	1	-0.807355	0.514573	1.45943	0.137504
551450	551453	552058		+	-	OG1RF_10525	TetR family transcriptional regulator	137	113	154	132	1	1	0.838215	1	-0.277853	0.168754	0.224215	-0.222392
	551454	551245		-	-	OG1RF_10524	hypothetical protein	0	0	0	0	1	1	1	1	#DIV/0!	#DIV/0!	#DIV/0!	#DIV/0!
	552059	552196		+	Intergenic_556	-	-	1	1	1	0	1	1	1	1	0	0	#NUM!	#NUM!
	552197	553276		+	-	OG1RF_10526	ABC superfamily ATP binding cassette transporter, membrane protein	2	2	6	4	1	1	1	1	0	1.58496	1	-0.584963
	553266	553949		+	-	OG1RF_10527	ABC superfamily ATP binding cassette transporter, ABC protein	5	7	7	5	1	1	1	1	0.485427	0.485427	-0.485427	-0.485427
	553950	554006		+	Intergenic_558	-	-	0	0	0	0	1	1	1	1	#DIV/0!	#DIV/0!	#DIV/0!	#DIV/0!
	554570	554007	554007	-	-	OG1RF_10528	rRNA methylase	16	17	114	120	1	4.59701e-57	1.12231e-59	1	0.0874628	2.83289	2.81943	0.0740006
555538	555538	554570		-	-	OG1RF_10529	radical SAM protein	29	24	125	115	1	5.5323e-18	8.39813e-22	1	-0.273018	2.1078	2.26053	-0.120294
	555539	555553		+	Intergenic_560	-	-	0	0	0	0	1	1	1	1	#DIV/0!	#DIV/0!	#DIV/0!	#DIV/0!
556220	556204	555554	555539	-	-	OG1RF_10530	type 2 phosphatidic acid phosphatase	11	9	93	76	1	6.06821e-70	6.56968e-85	1	-0.289507	3.07973	3.078	-0.291231
	556205	556371		+	Intergenic_561	-	-	0	0	0	0	1	1	1	1	#DIV/0!	#DIV/0!	#DIV/0!	#DIV/0!
	557397	556372	556367	-	-	OG1RF_10531	hypothetical protein	57	48	181	300	1	3.48387e-07	1.64689e-37	0.15161	-0.247928	1.66696	2.64386	0.728973
558083	558083	557397		-	-	OG1RF_10532	hypothetical protein	95	82	134	197	1	0.689882	0.000349911	1	-0.212304	0.496234	1.2645	0.555963
	558084	558372		+	Intergenic_563	-	-	5	4	3	1	1	1	1	1	-0.321928	-0.736966	-2	-1.58496
	558373	560586		+	lyzl6	OG1RF_10533	cell wall lysis protein	368	341	347	323	1	0.889845	1	1	-0.109934	-0.0847701	-0.0782376	-0.103401
	560587	560942		+	Intergenic_564	-	-	464	400	2102	1544	1	1.44139e-16	4.14817e-12	1	-0.214125	2.17957	1.9486	-0.44509
	560943	563405		+	leuS	OG1RF_10534	leucyl-tRNA synthetase	23	16	141	130	1	2.63661e-34	3.28828e-66	1	-0.523562	2.61599	3.02237	-0.117184
	563406	563459	563459	+	Intergenic_565	-	-	4	2	10	13	1	1	1	1	-1	1.32193	2.70044	0.378512
563695	563684	563460	563453	-	-	OG1RF_10535	hypothetical protein	1	1	315	274	1	0	0	1	0	8.29921	8.09803	-0.201176
	563685	563780		+	Intergenic_566	-	-	0	0	0	0	1	1	1	1	#DIV/0!	#DIV/0!	#DIV/0!	#DIV/0!
	564224	563781		-	-	OG1RF_10536	hypothetical protein	0	0	1	1	1	1	1	1	#DIV/0!	#DIV/0!	#DIV/0!	0
	564225	564399		+	Intergenic_567	-	-	0	0	3	2	1	1	1	1	#DIV/0!	#DIV/0!	#DIV/0!	-0.584963
	565233	564400		-	aatB	OG1RF_10537	amino acid ABC superfamily ATP binding cassette transporter, binding protein	0	1	3	3	1	1	1	1	#DIV/0!	#DIV/0!	1.58496	0
	565234	565243		+	Intergenic_568	-	-	1	0	0	0	1	1	1	1	#NUM!	#NUM!	#DIV/0!	#DIV/0!
	565879	565244		-	-	OG1RF_10538	ABC superfamily ATP binding cassette transporter, ABC protein	0	0	2	1	1	1	1	1	#DIV/0!	#DIV/0!	#DIV/0!	-1
	565880	565891		+	Intergenic_569	-	-	0	0	0	0	1	1	1	1	#DIV/0!	#DIV/0!	#DIV/0!	#DIV/0!
	566536	565892		-	-	OG1RF_10539	amino acid ABC superfamily ATP binding cassette transporter, membrane protein	0	0	0	0	1	1	1	1	#DIV/0!	#DIV/0!	#DIV/0!	#DIV/0!
	566537	567367		+	Intergenic_570	-	-	1	1	1	0	1	1	1	1	0	0	#NUM!	#NUM!
	567368	568999		+	-	OG1RF_10540	oligopeptide ABC superfamily ATP binding cassette transporter, binding protein	111	108	161	186	1	0.71774	0.0302119	1	-0.0395284	0.536501	0.784271	0.208242
	569000	569105		+	Intergenic_571	-	-	4555	4515	452	529	1	1.08757e-104	2.29256e-57	1	-0.0127251	-3.33306	-3.09339	0.226945
	569106	569354		+	-	OG1RF_10541	transglycosylase-associated protein	40934	41848	2730	3063	1	1.32029e-90	2.80622e-106	1	0.031859	-3.90633	-3.77214	0.166044
	569355	569732		+	Intergenic_572	-	-	694	743	63	63	1	1.038e-100	4.32974e-170	1	0.0984265	-3.46151	-3.55994	0
	569733	571472		+	-	OG1RF_10542	hypothetical protein	16	17	37	33	1	0.000326143	0.00581701	1	0.0874628	1.20945	0.956931	-0.165059
	571473	571475		+	Intergenic_573	-	-	7	19	32	39	1	2.74357e-06	0.387912	1	1.44057	2.19265	1.03747	0.285402
	571476	572303		+	-	OG1RF_10543	hypothetical protein	14	19	50	45	1	4.63142e-11	7.57114e-05	1	0.440573	1.8365	1.24393	-0.152003
	572304	572679		+	Intergenic_574	-	-	95	89	40	41	1	1.76901e-07	0.00112883	1	-0.0941222	-1.24793	-1.11818	0.0356239
	572680	573849		+	-	OG1RF_10544	glucuronyl hydrolase	32	21	27	26	1	1	1	1	-0.607683	-0.245112	0.308122	-0.0544478
	573850	573861		+	Intergenic_575	-	-	46	22	31	32	1	0.0505018	1	1	-1.06413	-0.569366	0.540568	0.0458037
	573862	575640		+	bgaL	OG1RF_10545	beta-galactosidase	30	27	29	28	1	1	1	1	-0.152003	-0.0489096	0.0524674	-0.0506261
	575641	575664		+	Intergenic_576	-	-	1	2	0	0	1	1	1	1	1	#NUM!	#NUM!	#DIV/0!
576379	576372	575665	575665	-	-	OG1RF_10546	GntR family transcriptional regulator	15	22	48	41	1	1.59171e-09	0.00733073	1	0.552541	1.67807	0.89812	-0.22741
	576373	576599		+	Intergenic_577	-	-	0	1	0	0	1	1	1	1	#DIV/0!	#DIV/0!	#NUM!	#DIV/0!
	576600	577526		+	manX3	OG1RF_10547	PTS system mannose transporter subunit IIAB	35	22	2	2	1	0	1	1	-0.669851	-4.12928	-3.45943	0
	577527	577574		+	Intergenic_578	-	-	48	32	2	2	1	0	5.99675e-150	1	-0.584963	-4.58496	-4	0
	577575	578366		+	-	OG1RF_10548	PTS family mannose/fructose/sorbose porter component IIC	39	27	1	2	1	0	0	1	-0.530515	-5.2854	-3.75489	1
	578359	579159		+	-	OG1RF_10549	PTS system mannose/fructose/sorbose transporter subunit IID	28	24	1	2	1	0	0	1	-0.222392	-4.80735	-3.58496	1
	579160	579273		+	Intergenic_580	-	-	15	12	1	1	1	1	1	1	-0.321928	-3.90689	-3.58496	0
	579274	582288		+	-	OG1RF_10550	family 8 polysaccharide lyase	20	16	2	2	1	1	1	1	-0.321928	-3.32193	-3	0
	582289	582357		+	Intergenic_581	-	-	1	0	0	0	1	1	1	1	#NUM!	#NUM!	#DIV/0!	#DIV/0!
582688	582681	582358	582343	-	-	OG1RF_10551	hypothetical protein	497	484	584	562	1	1	0.717437	1	-0.0382388	0.232723	0.215563	-0.0553982
	582682	582932		+	Intergenic_582	-	-	0	0	0	0	1	1	1	1	#DIV/0!	#DIV/0!	#DIV/0!	#DIV/0!
583753	583541	582933	582933	-	rplY	OG1RF_10552	50S ribosomal protein L25	6144	6479	1931	2037	1	0.0673418	0.00468313	1	0.0765929	-1.66983	-1.66933	0.0770978
	583542	583871		+	Intergenic_583	-	-	1	1	0	0	1	1	1	1	0	#NUM!	#NUM!	#DIV/0!
	583872	584654		+	rsuA2	OG1RF_10553	ribosomal small subunit pseudouridine synthase A	18	24	47	46	1	8.00341e-06	0.00855276	1	0.415037	1.38466	0.938599	-0.0310269
	584651	585331		+	yjjG	OG1RF_10554	HAD-superfamily hydrolase	58	78	145	145	1	6.00063e-05	0.0183599	1	0.427421	1.32193	0.894507	0
	585332	585365		+	Intergenic_585	-	-	1	4	12	5	1	1	1	1	2	3.58496	0.321928	-1.26303
585842	585821	585366	585366	-	-	OG1RF_10555	GNAT family acetyltransferase	118	115	52	54	1	0.0155886	0.00419973	1	-0.037153	-1.1822	-1.0906	0.0544478
	585822	585995		+	Intergenic_586	-	-	0	0	9	8	1	1	1	1	#DIV/0!	#DIV/0!	#DIV/0!	-0.169925
	585996	586625		+	udk	OG1RF_10556	uridine kinase	10	10	40	25	1	1.24357e-13	1	1	0	2	1.32193	-0.678072
	586626	586793		+	Intergenic_587	-	-	0	0	0	0	1	1	1	1	#DIV/0!	#DIV/0!	#DIV/0!	#DIV/0!
	586794	587135		+	-	OG1RF_10557	PemK family transcriptional regulator	1	1	2	1	1	1	1	1	0	1	0	-1
	587122	588204		+	dhdh	OG1RF_10558	putative trans-1,2-dihydrobenzene-1,2-diol dehydrogenase	139	133	60	59	1	0.00143866	0.00951223	1	-0.0636586	-1.21205	-1.17264	-0.0242475
	588205	588573		+	Intergenic_589	-	-	176	150	119	97	1	0.355156	0.339409	1	-0.230613	-0.564614	-0.628906	-0.294905
	588574	590493		+	-	OG1RF_10559	BglG family transcriptional antiterminator	31	28	11	11	1	0.000334569	1.31148e-05	1	-0.146841	-1.49476	-1.34792	0
	590447	590782		+	-	OG1RF_10560	PRD domain-containing protein	47	48	17	14	1	3.95869e-14	4.91404e-15	1	0.0303736	-1.46713	-1.77761	-0.280108
	590783	590796		+	Intergenic_591	-	-	44	48	14	11	1	8.38161e-09	3.84495e-12	1	0.125531	-1.65208	-2.12553	-0.347923
	590797	591153		+	-	OG1RF_10561	transcriptional regulator	53	53	13	12	1	7.42891e-37	4.40514e-26	1	0	-2.02748	-2.14296	-0.115477
	591154	591183		+	Intergenic_592	-	-	53	55	9	13	1	5.80626e-32	5.31952e-12	1	0.0534393	-2.558	-2.08092	0.530515
	591184	591540		+	-	OG1RF_10562	hypothetical protein	43	39	9	11	1	5.71905e-58	1.42645e-17	1	-0.140863	-2.25634	-1.82597	0.289507
	591541	591555		+	Intergenic_593	-	-	58	47	7	8	1	1.05953e-55	8.80033e-19	1	-0.303392	-3.05063	-2.55459	0.192645
	591556	592335		+	-	OG1RF_10563	permease	34	34	5	5	1	9.33414e-117	4.426e-79	1	0	-2.76553	-2.76553	0
	592336	592354		+	Intergenic_594	-	-	62	56	7	8	1	2.44164e-68	4.62985e-32	1	-0.146841	-3.14684	-2.80735	0.192645
	592355	593050		+	-	OG1RF_10564	hypothetical protein	42	40	4	5	1	1.12286e-258	2.50268e-111	1	-0.0703893	-3.39232	-3	0.321928
	593051	593180		+	Intergenic_595	-	-	11	16	1	1	1	1	1	1	0.540568	-3.45943	-4	0
	593181	594494		+	-	OG1RF_10565	PTS system transporter subunit IIC	41	34	11	9	1	2.8036e-18	1.19259e-13	1	-0.270089	-1.89812	-1.91754	-0.289507
	594495	594519		+	Intergenic_596	-	-	13	11	7	5	1	1	1	1	-0.241008	-0.893085	-1.1375	-0.485427
	594520	594819		+	-	OG1RF_10566	hypothetical protein	33	22	11	8	1	1.50867e-17	1	1	-0.584963	-1.58496	-1.45943	-0.459432
	594820	594827		+	Intergenic_597	-	-	63	36	18	10	1	8.20053e-11	1.04964e-05	1	-0.807355	-1.80735	-1.848	-0.847997
	594828	595916		+	-	OG1RF_10567	outer surface protein	41	37	14	13	1	5.45491e-12	1.96356e-06	1	-0.148099	-1.5502	-1.50901	-0.106915
	595917	595924		+	Intergenic_598	-	-	46	40	17	16	1	3.97813e-06	0.0013332	1	-0.201634	-1.4361	-1.32193	-0.0874628
	595925	597034		+	-	OG1RF_10568	metal-dependent hydrolase	52	49	20	18	1	0.00166566	1.07689e-05	1	-0.0857299	-1.37851	-1.44478	-0.152003
	597024	598130		+	-	OG1RF_10569	L-seryl-tRNA(Sec) selenium transferase	65	51	24	24	1	0.000696579	0.00593852	1	-0.349942	-1.43741	-1.08746	0
	598131	598133		+	Intergenic_600	-	-	94	94	38	37	1	2.77918e-05	0.00188913	1	0	-1.30666	-1.34514	-0.0384741
	598134	598877		+	-	OG1RF_10570	4-hydroxy-2-oxoglutarate aldolase	99	77	36	36	1	0.000455408	0.00577836	1	-0.36257	-1.45943	-1.09686	0
	598878	599897		+	-	OG1RF_10571	PfkB family carbohydrate kinase	81	74	29	28	1	0.000437613	8.23209e-05	1	-0.130397	-1.48187	-1.4021	-0.0506261
	599898	599990		+	Intergenic_602	-	-	7	6	8	9	1	1	1	1	-0.222392	0.192645	0.584963	0.169925
	599991	601019		+	-	OG1RF_10572	hypothetical protein	330	328	391	380	1	1	1	1	-0.00877021	0.244703	0.212304	-0.0411692
	601016	601462		+	-	OG1RF_10573	YaiI/YqxD family protein	328	329	342	362	1	1	1	1	0.00439177	0.0603005	0.137902	0.0819934
	601463	601591		+	Intergenic_604	-	-	399	403	443	503	1	1	0.60252	1	0.0143911	0.150918	0.319779	0.183252
	601592	602662		+	ddl	OG1RF_10574	D-alanine--D-alanine ligase	761	766	670	676	1	1	1	1	0.00944794	-0.183735	-0.180321	0.0128622
	602663	602689		+	Intergenic_605	-	-	417	378	337	281	1	0.261426	0.195484	1	-0.141661	-0.307299	-0.427816	-0.262178
	602690	604114		+	ppx	OG1RF_10575	exopolyphosphatase	218	194	190	159	1	0.161609	1	1	-0.168271	-0.198329	-0.28703	-0.256973
	604115	604353		+	Intergenic_606	-	-	189	180	412	503	1	0.00246723	3.4903e-06	1	-0.0703893	1.12426	1.48256	0.287914
	604354	605964	605971	+	srmB	OG1RF_10576	ATP-dependent RNA helicase DeaD	173	162	463	527	1	0.00300894	3.35427e-06	1	-0.0947782	1.42024	1.70181	0.186791
	606100	605942		-	-	OG1RF_10577	hypothetical protein	1	3	1	0	1	1	1	1	1.58496	0	#NUM!	#NUM!
	606101	606595		+	Intergenic_608	-	-	4	4	12	10	1	1	1	1	0	1.58496	1.32193	-0.263034
	606596	606949		+	acpS	OG1RF_10578	holo-[acyl-carrier-protein] synthase	211	209	620	517	1	1.14434e-05	9.10019e-05	1	-0.0137401	1.55503	1.30666	-0.262104
	606950	606978		+	Intergenic_609	-	-	175	191	570	430	1	2.70017e-10	0.000394101	1	0.126218	1.70361	1.17076	-0.406625
	606979	608094		+	alr	OG1RF_10579	alanine racemase	188	194	490	419	1	0.000208154	0.00512586	1	0.045324	1.38205	1.11089	-0.225832
	608095	608109		+	Intergenic_610	-	-	182	159	565	397	1	2.47914e-08	0.000408596	1	-0.194912	1.63431	1.32011	-0.509112
	608110	608487		+	-	OG1RF_10580	PemK family transcriptional regulator	173	111	534	304	1	1.61831e-06	6.53232e-06	1	-0.640212	1.62607	1.45351	-0.812768
	608488	608805		+	Intergenic_611	-	-	17	11	78	36	1	4.09803e-21	4.27995e-09	0.00840328	-0.628031	2.19794	1.71049	-1.11548
	608806	609501		+	-	OG1RF_10581	hypothetical protein	0	0	1	0	1	1	1	1	#DIV/0!	#DIV/0!	#DIV/0!	#NUM!
	609502	609525		+	Intergenic_612	-	-	0	0	1	0	1	1	1	1	#DIV/0!	#DIV/0!	#DIV/0!	#NUM!
	609526	610821		+	-	OG1RF_10582	hypothetical protein	0	0	1	1	1	1	1	1	#DIV/0!	#DIV/0!	#DIV/0!	0
	610802	611128		+	-	OG1RF_10583	hypothetical protein	1	0	3	1	1	1	1	1	#NUM!	1.58496	#DIV/0!	-1.58496
	611129	611185		+	Intergenic_614	-	-	0	0	4	2	1	1	1	1	#DIV/0!	#DIV/0!	#DIV/0!	-1
	611186	611935		+	-	OG1RF_10584	signal peptidase I	0	0	2	2	1	1	1	1	#DIV/0!	#DIV/0!	#DIV/0!	0
	611936	611989		+	Intergenic_615	-	-	0	0	0	0	1	1	1	1	#DIV/0!	#DIV/0!	#DIV/0!	#DIV/0!
	613468	611990		-	-	OG1RF_10585	M protein trans-acting positive regulator	17	14	3	3	1	1	1	1	-0.280108	-2.5025	-2.22239	0
613469	613469	613641		+	Intergenic_616	-	-	5	5	16	12	1	1	1	1	0	1.67807	1.26303	-0.415037
	613642	614394		+	wzb	OG1RF_10586	protein-tyrosine-phosphatase	17	20	47	35	1	3.87735e-07	0.0330656	1	0.234465	1.46713	0.807355	-0.425306
	614395	614472		+	Intergenic_617	-	-	14	13	58	45	1	2.51536e-08	7.21314e-05	1	-0.106915	2.05063	1.79141	-0.366128
	614473	614703		+	-	OG1RF_10587	hypothetical protein	14	21	99	85	1	3.43209e-57	1.5435e-15	1	0.584963	2.822	2.01707	-0.219966
	614704	614736		+	Intergenic_618	-	-	4	3	37	29	1	8.36212e-18	1.60285e-14	1	-0.415037	3.20945	3.27302	-0.351472
	614737	617490		+	pip	OG1RF_10588	phage infection protein	55	58	77	67	1	0.925069	0.697117	1	0.0766213	0.485427	0.208108	-0.200697
	617491	617710		+	Intergenic_619	-	-	0	0	2	1	1	1	1	1	#DIV/0!	#DIV/0!	#DIV/0!	-1
	617711	618880		+	-	OG1RF_10589	cation efflux family protein	2	4	17	16	1	1	1	1	1	3.08746	2	-0.0874628
	618881	619177		+	Intergenic_620	-	-	17	21	17	19	1	1	1	1	0.304855	0	-0.14439	0.160465
	619178	621001		+	-	OG1RF_10590	APC family amino acid-polyamine-organocation transporter	127	132	54	58	1	9.8776e-06	0.00441919	1	0.0557094	-1.2338	-1.18641	0.103093
	621002	621035		+	Intergenic_621	-	-	1	4	1	1	1	1	1	1	2	0	-2	0
621571	621500	621036	620548	-	-	OG1RF_10591	GNAT family acetyltransferase	11	13	50	42	1	3.17788e-20	2.1451e-09	1	0.241008	2.18442	1.69188	-0.251539
	621501	621571		+	Intergenic_622	-	-	0	0	0	0	1	1	1	1	#DIV/0!	#DIV/0!	#DIV/0!	#DIV/0!
622234	622234	621572	621572	-	opuCD	OG1RF_10592	glycine/betaine/carnitine/choline ABC superfamily ATP binding cassette transporter, membrane protein	731	636	615	648	1	0.258273	1	1	-0.200845	-0.249285	0.026967	0.0754074
	622235	622237		+	Intergenic_623	-	-	0	0	1	0	1	1	1	1	#DIV/0!	#DIV/0!	#DIV/0!	#NUM!
	623161	622238	622235	-	opuCC	OG1RF_10593	glycine/betaine/carnitine/choline ABC superfamily ATP binding cassette transporter, binding protein	479	457	465	494	1	0.66028	1	1	-0.0678315	-0.0427949	0.112317	0.0872803
623799	623796	623161		-	opuCB	OG1RF_10594	glycine/betaine/carnitine/choline ABC superfamily ATP binding cassette transporter, membrane protein	328	329	349	376	1	1	0.93743	1	0.00439177	0.0895312	0.192645	0.107506
	623797	623799		+	Intergenic_625	-	-	2	0	0	0	1	1	1	1	#NUM!	#NUM!	#DIV/0!	#DIV/0!
624994	624993	623800	623800	-	opuAA	OG1RF_10595	glycine betaine/L-proline ABC superfamily ATP binding cassette transporter, ABC protein	551	587	643	715	1	0.844762	0.987129	1	0.0913082	0.222766	0.284583	0.153125
	624994	625366		+	Intergenic_626	-	-	9	7	7	6	1	1	1	1	-0.36257	-0.36257	-0.222392	-0.222392
	625367	625492		+	-	OG1RF_10596	hypothetical protein	148	102	229	266	1	0.0718062	5.87146e-06	1	-0.537028	0.62975	1.38286	0.216079
	625493	625619	625619	+	Intergenic_627	-	-	63	44	125	145	1	0.0414702	5.00124e-10	1	-0.517848	0.988504	1.72048	0.214125
626510	626510	625620	625615	-	gloA4	OG1RF_10597	lactoylglutathione lyase	116	104	17	17	1	9.89075e-84	5.51638e-41	1	-0.157541	-2.77052	-2.61298	0
	626511	626675		+	Intergenic_628	-	-	1	2	6	6	1	1	1	1	1	2.58496	1.58496	0
	626676	627707		+	queA	OG1RF_10598	S-adenosylmethionine--tRNA ribosyltransferase-isomerase	65	71	117	114	1	0.110443	0.0954685	1	0.127379	0.847997	0.683143	-0.0374747
	627708	628051	628051	+	Intergenic_629	-	-	21	25	42	37	1	0.0418236	0.250956	1	0.251539	1	0.565597	-0.182864
628357	628357	628052	628026	-	-	OG1RF_10599	cro/CI family transcriptional regulator	252	315	203	207	1	0.954027	0.484822	1	0.321928	-0.311944	-0.605721	0.028151
	628358	629179		+	Intergenic_630	-	-	21	25	2	1	1	1	0	1	0.251539	-3.39232	-4.64386	-1
	629180	631825		+	-	OG1RF_10600	putative calcium-transporting ATPase	1783	1850	357	396	1	0.00346773	3.45267e-06	1	0.0532186	-2.32031	-2.22395	0.149576
	631826	632158		+	Intergenic_631	-	-	45	54	32	27	1	0.0523596	0.00111563	1	0.263034	-0.491853	-1	-0.245112
	632159	634165		+	-	OG1RF_10601	potassium uptake protein	12	10	134	119	1	3.47822e-152	8.63801e-184	1	-0.263034	3.48113	3.57289	-0.171271
	634166	634234	634234	+	Intergenic_632	-	-	2	0	15	12	1	1	1	1	#NUM!	2.90689	#DIV/0!	-0.321928
	634933	634235		-	-	OG1RF_10602	cro/CI family transcriptional regulator	0	0	0	0	1	1	1	1	#DIV/0!	#DIV/0!	#DIV/0!	#DIV/0!
	634934	635058		+	Intergenic_633	-	-	0	0	1	0	1	1	1	1	#DIV/0!	#DIV/0!	#DIV/0!	#NUM!
	635059	637203		+	copB	OG1RF_10603	P-ATPase superfamily P-type ATPase copper (Cu) transporter	1632	1545	299	332	1	1.89625e-15	7.0182e-09	1	-0.0790342	-2.44842	-2.21835	0.151038
	637204	637326		+	Intergenic_634	-	-	49	44	8	11	1	1.28204e-59	5.03725e-24	1	-0.155278	-2.61471	-2	0.459432
	637327	638751		+	-	OG1RF_10604	M protein trans-acting positive regulator	10	10	4	5	1	1	1	1	0	-1.32193	-1	0.321928
	638752	638798		+	Intergenic_635	-	-	4	7	5	5	1	1	1	1	0.807355	0.321928	-0.485427	0
	638799	639731		+	-	OG1RF_10605	aldo/keto reductase 2 family oxidoreductase	799	825	172	194	1	2.81136e-26	2.30895e-10	1	0.0461986	-2.21579	-2.08834	0.173648
	639732	639918		+	Intergenic_636	-	-	82	96	32	32	1	4.16255e-11	1.45463e-11	1	0.22741	-1.35755	-1.58496	0
	639919	642567		+	polA	OG1RF_10606	DNA-directed DNA polymerase I	1252	1276	398	433	1	0.113103	0.0122632	1	0.0273938	-1.65339	-1.55919	0.121599
	642568	642666		+	Intergenic_637	-	-	522	432	397	400	1	0.959501	1	1	-0.273018	-0.394911	-0.111031	0.010861
	642667	643509		+	mutM	OG1RF_10607	DNA-formamidopyrimidine glycosylase	246	246	331	345	1	1	0.307781	1	0	0.428173	0.487938	0.0597651
	643506	644105		+	coaE	OG1RF_10608	dephospho-CoA kinase	190	196	234	276	1	1	0.285114	1	0.0448542	0.300509	0.493815	0.23816
	644106	644284		+	Intergenic_639	-	-	254	251	298	342	1	0.7504	0.339976	1	-0.0171411	0.230484	0.446309	0.198684
	644285	644767		+	nrdR	OG1RF_10609	transcriptional regulator NrdR	2137	2044	644	659	1	2.12717e-13	4.3716e-05	1	-0.0641917	-1.73045	-1.63304	0.0332178
	644768	644782		+	Intergenic_640	-	-	1649	1598	508	503	1	3.18756e-18	7.86439e-13	1	-0.045324	-1.69869	-1.66764	-0.0142701
	644783	646192		+	dnaB2	OG1RF_10610	replicative DNA helicase DnaB	1649	1626	558	614	1	0.187884	0.0100208	1	-0.0202641	-1.56325	-1.40502	0.137974
	646189	647121		+	dnaI	OG1RF_10611	primosomal protein DnaI	1524	1463	516	553	1	1.05802e-07	0.00188274	1	-0.0589331	-1.56242	-1.40358	0.0999084
	647122	647202		+	Intergenic_642	-	-	102	75	30	27	1	3.19456e-28	4.94805e-12	1	-0.443607	-1.76553	-1.47393	-0.152003
	647203	648411		+	-	OG1RF_10612	hypothetical protein	237	231	99	85	1	7.46474e-06	0.000211018	1	-0.0369942	-1.25939	-1.44236	-0.219966
	648412	648424		+	Intergenic_643	-	-	144	119	67	43	1	2.8542e-05	4.68594e-06	1	-0.275107	-1.10384	-1.46855	-0.639824
	648425	649945		+	-	OG1RF_10613	hypothetical protein	240	229	84	71	1	2.33989e-08	1.96641e-06	1	-0.0676868	-1.51457	-1.68946	-0.24257
	649935	651518		+	-	OG1RF_10614	hypothetical protein	266	250	97	91	1	6.47595e-08	7.77538e-05	1	-0.0894982	-1.45537	-1.45799	-0.0921182
	651515	652777		+	-	OG1RF_10615	group 2 glycosyl transferase	170	165	62	67	1	2.61851e-06	0.00219177	1	-0.0430687	-1.45519	-1.30023	0.111893
	652778	652791		+	Intergenic_646	-	-	209	191	78	81	1	6.94157e-10	4.28862e-06	1	-0.12993	-1.42196	-1.23758	0.0544478
	652792	654858		+	-	OG1RF_10616	cellulose synthase catalytic subunit	296	272	110	102	1	1.03509e-08	0.00140823	1	-0.121991	-1.42809	-1.41504	-0.108934
	654848	655708		+	-	OG1RF_10617	hypothetical protein	668	645	198	202	1	2.22081e-13	1.12686e-05	1	-0.0505489	-1.75435	-1.67494	0.0288549
	655709	655723		+	Intergenic_648	-	-	1009	920	301	302	1	4.85736e-22	2.04649e-12	1	-0.13322	-1.74509	-1.60709	0.00478506
	655724	656035		+	-	OG1RF_10618	hypothetical protein	773	713	239	230	1	8.32931e-09	5.43352e-06	1	-0.116566	-1.69346	-1.63227	-0.0553768
	656036	656082		+	Intergenic_649	-	-	2	2	0	0	1	1	1	1	0	#NUM!	#NUM!	#DIV/0!
	657237	656083	656083	-	aspB	OG1RF_10619	aspartate aminotransferase	36	33	11	10	1	1.97844e-14	1.32996e-10	1	-0.125531	-1.71049	-1.72247	-0.137504
	657238	657252		+	Intergenic_650	-	-	0	3	0	0	1	1	1	1	#DIV/0!	#DIV/0!	#NUM!	#DIV/0!
	657975	657253		-	-	OG1RF_10620	ABC superfamily ATP binding cassette transporter, ABC protein	14	13	6	5	1	1	1	1	-0.106915	-1.22239	-1.37851	-0.263034
	659431	657968		-	-	OG1RF_10621	amino acid ABC superfamily ATP binding cassette transporter, membrane protein	7	9	4	3	1	1	1	1	0.36257	-0.807355	-1.58496	-0.415037
	659432	659485		+	Intergenic_652	-	-	0	0	0	0	1	1	1	1	#DIV/0!	#DIV/0!	#DIV/0!	#DIV/0!
	659486	659605		+	nadE	OG1RF_10622	hypothetical protein	14	12	2	2	1	1	1	1	-0.222392	-2.80735	-2.58496	0
	659602	660708		+	-	OG1RF_10623	putative glycerol dehydrogenase	96	83	7	7	1	0	1.1875e-219	1	-0.209923	-3.77761	-3.56768	0
	660709	660866		+	Intergenic_654	-	-	9	10	2	3	1	1	1	1	0.152003	-2.16993	-1.73697	0.584963
	660867	662012		+	tgt	OG1RF_10624	tRNA-guanine transglycosylase	189	217	115	121	1	0.0330623	0.0565527	1	0.199309	-0.716752	-0.842688	0.0733732
	662013	662072		+	Intergenic_655	-	-	191	248	161	185	1	0.394545	0.422467	1	0.376767	-0.246512	-0.422815	0.200465
	662073	662471		+	-	OG1RF_10625	preprotein translocase subunit YajC	304	318	557	614	1	0.124471	0.00975313	1	0.0649554	0.873606	0.949212	0.140561
	662472	662732		+	Intergenic_656	-	-	134	136	359	378	1	3.66995e-06	1.0056e-06	1	0.0213737	1.42175	1.47478	0.0744024
	662733	663038		+	-	OG1RF_10626	hypothetical protein	96	107	327	342	1	1.74663e-10	2.88476e-09	1	0.156504	1.76818	1.67639	0.0647057
	663039	663188		+	Intergenic_657	-	-	0	0	0	0	1	1	1	1	#DIV/0!	#DIV/0!	#DIV/0!	#DIV/0!
	663189	665792		+	aad	OG1RF_10627	aldehyde-alcohol dehydrogenase	19	19	9	8	1	1	1	1	0	-1.078	-1.24793	-0.169925
	665793	665836		+	Intergenic_658	-	-	2	0	0	0	1	1	1	1	#NUM!	#NUM!	#DIV/0!	#DIV/0!
	666880	665837	665837	-	fni	OG1RF_10628	isopentenyl-diphosphate delta-isomerase	23	27	128	135	1	6.38123e-32	1.31388e-24	1	0.231326	2.47644	2.32193	0.0768156
667972	667970	666864		-	-	OG1RF_10629	phosphomevalonate kinase	59	59	182	175	1	1.70665e-06	7.10199e-07	1	0	1.62515	1.56857	-0.0565835
	667971	667972		+	Intergenic_660	-	-	0	0	0	0	1	1	1	1	#DIV/0!	#DIV/0!	#DIV/0!	#DIV/0!
	668998	667973	667973	-	mvd	OG1RF_10630	diphosphomevalonate decarboxylase	40	37	137	122	1	4.17861e-10	1.57035e-09	1	-0.112475	1.7761	1.72128	-0.167295
670050	669912	668968		-	mvk	OG1RF_10631	mevalonate kinase	24	27	100	76	1	4.4756e-16	7.6814e-07	1	0.169925	2.05889	1.49304	-0.395929
	669913	670181		+	Intergenic_662	-	-	0	0	0	0	1	1	1	1	#DIV/0!	#DIV/0!	#DIV/0!	#DIV/0!
	670817	670182	670161	-	-	OG1RF_10632	pentapeptide repeat-containing protein	87	90	103	86	1	0.871165	1	1	0.0489096	0.243557	-0.0655883	-0.260236
671887	671887	670814		-	-	OG1RF_10633	hypothetical protein	73	63	88	56	1	1	1	1	-0.212545	0.269607	-0.169925	-0.652077
	671888	672130		+	Intergenic_664	-	-	0	1	9	9	1	1	1	1	#DIV/0!	#DIV/0!	3.16993	0
	672131	673801		+	oppA	OG1RF_10634	oligopeptide ABC superfamily ATP binding cassette transporter, binding protein	5	5	204	186	1	0	0	1	0	5.3505	5.21723	-0.133267
	673802	673879	674002	+	Intergenic_665	-	-	2	2	75	80	1	0	0	1	0	5.22882	5.32193	0.0931094
674248	674230	673880	673864	-	-	OG1RF_10635	hypothetical protein	70	64	150	129	1	0.00091978	0.00290534	1	-0.129283	1.09954	1.01123	-0.217591
674093	674231	675262		+	oppB	OG1RF_10636	oligopeptide ABC superfamily ATP binding cassette transporter, membrane protein	52	52	337	320	1	5.21381e-41	7.30737e-35	1	0	2.69617	2.62149	-0.0746767
	675262	676314		+	oppC	OG1RF_10637	oligopeptide ABC superfamily ATP binding cassette transporter, membrane protein	70	57	418	383	1	7.37839e-31	1.1436e-42	1	-0.296393	2.57808	2.74831	-0.126159
	676315	676323		+	Intergenic_668	-	-	117	87	639	600	1	2.41257e-16	2.33682e-21	1	-0.427421	2.44931	2.78588	-0.0908534
	676324	677382		+	oppD	OG1RF_10638	ABC superfamily ATP binding cassette transporter, ABC protein	100	92	638	651	1	2.05285e-37	8.20571e-50	1	-0.120294	2.67356	2.82295	0.0291011
	677382	678338		+	oppF	OG1RF_10639	ABC superfamily ATP binding cassette transporter, ABC protein	69	71	433	435	1	1.1377e-34	1.18884e-35	1	0.0412227	2.6497	2.61512	0.00664838
	678339	678378		+	Intergenic_670	-	-	5	2	49	51	1	1.20878e-30	1.153e-117	1	-1.32193	3.29278	4.67243	0.0577155
	678379	679449		+	-	OG1RF_10640	transposase	7	4	58	58	1	2.35478e-72	0	1	-0.807355	3.05063	3.85798	0
	679450	679851		+	Intergenic_671	-	-	95	110	978	1209	1	1.30993e-147	3.47358e-144	1	0.211504	3.36384	3.45824	0.305908
	679852	680373		+	infC	OG1RF_10641	translation initiation factor IF3	186	206	1992	2254	1	1.82327e-129	2.46777e-139	1	0.147342	3.42084	3.45177	0.17827
	680374	680486		+	Intergenic_672	-	-	225	263	2523	2948	1	3.87146e-176	2.64458e-173	1	0.225138	3.48714	3.4866	0.224596
	680487	680687		+	rpmI	OG1RF_10642	50S ribosomal protein L35	201	196	2065	2318	1	1.98499e-143	1.98022e-182	1	-0.0363418	3.36087	3.56396	0.166739
	680688	680747		+	Intergenic_673	-	-	300	300	2901	3365	1	3.63595e-120	3.1394e-173	1	0	3.27352	3.48757	0.214056
	680748	681107		+	rplT	OG1RF_10643	50S ribosomal protein L20	184	201	1625	1743	1	1.78909e-80	3.22906e-82	1	0.12749	3.14266	3.11631	0.101133
	681108	681153	681153	+	Intergenic_674	-	-	10	8	78	88	1	2.81006e-22	9.30161e-46	1	-0.321928	2.96347	3.45943	0.174029
681534	681534	681154	681154	-	-	OG1RF_10644	hypothetical protein	22	16	20	18	1	1	1	1	-0.459432	-0.137504	0.169925	-0.152003
	681535	681601		+	Intergenic_675	-	-	0	0	0	0	1	1	1	1	#DIV/0!	#DIV/0!	#DIV/0!	#DIV/0!
	681602	681961		+	-	OG1RF_10645	integral membrane protein	25	26	14	12	1	3.50133e-05	1.10059e-05	1	0.0565835	-0.836501	-1.11548	-0.222392
	681962	682028		+	Intergenic_676	-	-	19	15	18	17	1	1	1	1	-0.341037	-0.0780025	0.180572	-0.0824622
	682029	682523		+	-	OG1RF_10646	GNAT family acetyltransferase	124	108	92	93	1	0.620648	1	1	-0.199309	-0.430634	-0.215729	0.0155969
	682524	682540		+	Intergenic_677	-	-	89	86	65	70	1	0.038697	0.179594	1	-0.0494687	-0.453366	-0.296982	0.106915
	682541	683056		+	yqkA	OG1RF_10647	hypothetical protein	120	118	89	103	1	0.649412	1	1	-0.0242475	-0.431157	-0.196143	0.210767
	683057	683072		+	Intergenic_678	-	-	4	0	2	1	1	1	1	1	#NUM!	-1	#DIV/0!	-1
	684248	683073		-	-	OG1RF_10648	sulfate transporter	7	6	7	6	1	1	1	1	-0.222392	0	0	-0.222392
	684249	684341		+	Intergenic_679	-	-	0	0	0	0	1	1	1	1	#DIV/0!	#DIV/0!	#DIV/0!	#DIV/0!
685370	685370	684342	684342	-	-	OG1RF_10649	integral membrane protein	10	14	20	18	1	1	1	1	0.485427	1	0.36257	-0.152003
	685371	685482		+	Intergenic_680	-	-	0	0	1	1	1	1	1	1	#DIV/0!	#DIV/0!	#DIV/0!	0
	685483	686313		+	-	OG1RF_10650	LysR family transcriptional regulator	18	18	31	29	1	0.0219103	0.0840713	1	0	0.784271	0.688056	-0.0962153
	686314	686377		+	Intergenic_681	-	-	36	38	50	52	1	1	0.963745	1	0.0780025	0.473931	0.452512	0.0565835
	686378	687250		+	-	OG1RF_10651	hypothetical protein	210	215	235	258	1	1	0.590879	1	0.0339473	0.162271	0.263034	0.13471
	687251	687523		+	Intergenic_682	-	-	137	124	90	83	1	0.685865	0.294202	1	-0.143836	-0.606179	-0.579157	-0.116814
	687524	687748		+	-	OG1RF_10652	hypothetical protein	953	916	163	170	1	7.74682e-24	4.37006e-22	1	-0.0571286	-2.5476	-2.42981	0.0606628
	687749	687836		+	Intergenic_683	-	-	1868	1730	273	342	1	4.18405e-33	7.59052e-21	1	-0.110722	-2.77452	-2.3387	0.325095
	687837	688511		+	-	OG1RF_10653	response regulator	2065	1975	293	343	1	1.51946e-79	3.72523e-20	1	-0.0642891	-2.81717	-2.52557	0.227308
	688512	688524		+	Intergenic_684	-	-	2225	2148	303	324	1	2.11264e-143	2.3117e-80	1	-0.0508113	-2.87642	-2.72893	0.096676
	688525	689550		+	yxdK	OG1RF_10654	putative histidine kinase	1787	1673	263	299	1	5.6707e-71	6.77622e-18	1	-0.0951022	-2.7644	-2.48422	0.185083
	689551	689697		+	Intergenic_685	-	-	32	28	9	9	1	1.30096e-19	5.55211e-13	1	-0.192645	-1.83007	-1.63743	0
	689698	690561		+	-	OG1RF_10655	glucose uptake protein	32	30	33	30	1	0.94871	1	1	-0.0931094	0.0443941	0	-0.137504
	690562	690601		+	Intergenic_686	-	-	1	0	12	7	1	1	1	1	#NUM!	3.58496	#DIV/0!	-0.777608
	690602	691993		+	-	OG1RF_10656	amino acid permease	6	6	23	17	1	1	1	1	0	1.9386	1.5025	-0.436099
	691994	692156		+	Intergenic_687	-	-	1	0	3	2	1	1	1	1	#NUM!	1.58496	#DIV/0!	-0.584963
	692157	694190		+	metG	OG1RF_10657	methionine--tRNA ligase	170	166	295	275	1	0.482052	0.117334	1	-0.0343515	0.79518	0.728248	-0.101283
	694191	694286		+	Intergenic_688	-	-	9	10	10	8	1	1	1	1	0.152003	0.152003	-0.321928	-0.321928
	694287	694511		+	-	OG1RF_10658	hypothetical protein	1	4	23	22	1	1	1	1	2	4.52356	2.45943	-0.0641303
	694512	694569		+	Intergenic_689	-	-	0	0	2	1	1	1	1	1	#DIV/0!	#DIV/0!	#DIV/0!	-1
695218	695175	694570	694570	-	-	OG1RF_10659	hypothetical protein	23	22	93	117	1	2.41382e-14	1.86362e-28	1	-0.0641303	2.0156	2.41093	0.331206
	695176	695295		+	Intergenic_690	-	-	0	0	7	5	1	1	1	1	#DIV/0!	#DIV/0!	#DIV/0!	-0.485427
697518	697518	695296	695241	-	rep	OG1RF_10660	ATP-dependent DNA helicase	23	26	121	122	1	2.34495e-25	1.65118e-18	1	0.176878	2.3953	2.2303	0.0118741
697505	697519	697652		+	Intergenic_691	-	-	8	11	10	16	1	1	1	1	0.459432	0.321928	0.540568	0.678072
	697653	698423		+	-	OG1RF_10661	TatD family hydrolase	286	285	115	140	1	5.39786e-06	0.0249536	1	-0.00505323	-1.31438	-1.02554	0.283793
	698420	699004		+	-	OG1RF_10662	primase-like protein	467	460	181	215	1	2.51855e-07	0.00695595	1	-0.0217887	-1.36743	-1.0973	0.248347
	699005	699022		+	Intergenic_693	-	-	563	563	246	288	1	8.0291e-09	0.000348936	1	0	-1.19448	-0.967066	0.22741
	699023	699910		+	ksgA	OG1RF_10663	dimethyladenosine transferase	379	380	176	194	1	5.73718e-05	0.0456554	1	0.00380157	-1.10662	-0.969943	0.140481
	699911	700037		+	Intergenic_694	-	-	3	0	3	1	1	1	1	1	#NUM!	0	#DIV/0!	-1.58496
	700038	700655		+	-	OG1RF_10664	hypothetical protein	6	5	18	16	1	1	1	1	-0.263034	1.58496	1.67807	-0.169925
	700656	700705		+	Intergenic_695	-	-	0	0	1	0	1	1	1	1	#DIV/0!	#DIV/0!	#DIV/0!	#NUM!
701817	701809	700706	700698	-	-	OG1RF_10665	ABC superfamily ATP binding cassette transporter, ABC protein	197	184	180	188	1	0.577697	1	1	-0.0984899	-0.130199	0.0310269	0.0627358
	701810	701994		+	Intergenic_696	-	-	7	8	3	3	1	1	1	1	0.192645	-1.22239	-1.41504	0
	701995	702417		+	mgsA	OG1RF_10666	methylglyoxal synthase	397	466	144	159	1	5.37271e-05	4.46024e-05	1	0.231191	-1.46307	-1.5513	0.142958
	702418	702681		+	Intergenic_697	-	-	526	532	245	259	1	0.00545501	0.0280277	1	0.0163634	-1.10228	-1.03847	0.0801703
	702682	703230		+	-	OG1RF_10667	hypothetical protein	356	373	198	194	1	0.00537476	0.0601639	1	0.0672984	-0.846377	-0.943119	-0.0294438
	703231	703281	703281	+	Intergenic_698	-	-	34	34	25	24	1	0.0232998	0.0545728	1	0	-0.443607	-0.5025	-0.0588937
	705048	703282	703282	-	ndvA	OG1RF_10668	ABC superfamily ATP binding cassette transporter, membrane protein	163	149	58	55	1	4.24782e-09	0.000217121	1	-0.12956	-1.49075	-1.43781	-0.0766213
706765	706765	705038		-	-	OG1RF_10669	ABC superfamily ATP binding cassette transporter, membrane protein	104	90	34	32	1	4.5818e-06	0.000163721	1	-0.208587	-1.61298	-1.49185	-0.0874628
	706766	706890		+	Intergenic_700	-	-	1	2	1	1	1	1	1	1	1	0	-1	0
	706891	707658		+	-	OG1RF_10670	hypothetical protein	65	57	27	28	1	0.000612043	0.00498146	1	-0.189478	-1.26748	-1.02554	0.0524674
	707659	707906		+	Intergenic_701	-	-	85	94	49	59	1	0.00248514	0.114665	1	0.145198	-0.794681	-0.671946	0.267933
	707907	709127		+	-	OG1RF_10671	extracellular protein	80	87	139	139	1	0.144038	0.0917384	1	0.121015	0.797013	0.675998	0
	709128	709223		+	Intergenic_702	-	-	18	17	99	75	1	5.81038e-24	8.56667e-12	1	-0.0824622	2.45943	2.14136	-0.400538
	709224	709787		+	-	OG1RF_10672	GNAT family acetyltransferase	37	33	318	252	1	5.72761e-87	8.67405e-68	1	-0.165059	3.10343	2.93289	-0.335603
	709788	709832		+	Intergenic_703	-	-	0	0	7	6	1	1	1	1	#DIV/0!	#DIV/0!	#DIV/0!	-0.222392
710357	710357	709833	709821	-	-	OG1RF_10673	hypothetical protein	233	240	202	202	1	0.579389	1	1	0.0427045	-0.205975	-0.248679	0
	710358	710408		+	Intergenic_704	-	-	0	0	5	2	1	1	1	1	#DIV/0!	#DIV/0!	#DIV/0!	-1.32193
711287	711278	710409	710366	-	ppx2	OG1RF_10674	exopolyphosphatase	261	292	244	263	1	0.616232	1	1	0.161919	-0.0971687	-0.150906	0.108182
	711279	711411		+	Intergenic_705	-	-	2	1	5	3	1	1	1	1	-1	1.32193	1.58496	-0.736966
	711412	712092		+	ung2	OG1RF_10675	uracil-DNA glycosylase	65	59	40	34	1	0.428695	0.0693622	1	-0.139725	-0.70044	-0.79518	-0.234465
	712093	712205		+	Intergenic_706	-	-	108	93	78	76	1	0.0708094	0.53269	1	-0.215729	-0.469485	-0.291231	-0.0374747
	712206	713231		+	pta	OG1RF_10676	phosphate acetyltransferase	93	98	85	79	1	0.971207	1	1	0.075551	-0.129768	-0.310929	-0.10561
	713232	713372		+	Intergenic_707	-	-	5	7	8	6	1	1	1	1	0.485427	0.678072	-0.222392	-0.415037
	713373	713867		+	-	OG1RF_10677	ATP/GTP hydrolase	3	6	49	47	1	1.00609e-233	2.66706e-67	1	1	4.02975	2.96963	-0.060121
	713860	714381		+	-	OG1RF_10678	GNAT family acetyltransferase	7	4	36	32	1	4.7092e-28	2.57263e-54	1	-0.807355	2.36257	3	-0.169925
	714382	714550		+	Intergenic_709	-	-	5	3	10	5	1	1	1	1	-0.736966	1	0.736966	-1
	714551	714760		+	-	OG1RF_10679	hypothetical protein	38	22	51	16	0.892921	1	1	8.37414e-12	-0.788496	0.424498	-0.459432	-1.67243
	714761	714833		+	Intergenic_710	-	-	6	3	8	2	1	1	1	1	-1	0.415037	-0.584963	-2
715867	715844	714834	714834	-	-	OG1RF_10680	LacI family transcriptional regulator	204	217	108	117	1	0.00237653	0.0583666	1	0.0891259	-0.917538	-0.891187	0.115477
	715845	715867		+	Intergenic_711	-	-	0	2	0	0	1	1	1	1	#DIV/0!	#DIV/0!	#NUM!	#DIV/0!
	716875	715868	715868	-	-	OG1RF_10681	aldose 1-epimerase	22	23	47	46	1	0.00183622	0.00505933	1	0.0641303	1.09516	1	-0.0310269
	717533	716865		-	pgmB	OG1RF_10682	beta-phosphoglucomutase	3	2	7	6	1	1	1	1	-0.584963	1.22239	1.58496	-0.222392
	719877	717526		-	map	OG1RF_10683	family 65 glycosyl hydrolase	3	2	5	4	1	1	1	1	-0.584963	0.736966	1	-0.321928
	719878	720100		+	Intergenic_714	-	-	0	0	0	0	1	1	1	1	#DIV/0!	#DIV/0!	#DIV/0!	#DIV/0!
	720101	722269		+	exp5	OG1RF_10684	PTS family porter component IIABC	2	3	4	5	1	1	1	1	0.584963	1	0.736966	0.321928
	722270	722334		+	Intergenic_715	-	-	4	9	13	11	1	1	1	1	1.16993	1.70044	0.289507	-0.241008
	722335	723159		+	rgfB	OG1RF_10685	endonuclease/exonuclease/phosphatase family protein RgfB	17	22	28	30	1	1	0.4424	1	0.371969	0.719892	0.447459	0.0995357
	723160	723218		+	Intergenic_716	-	-	0	0	0	0	1	1	1	1	#DIV/0!	#DIV/0!	#DIV/0!	#DIV/0!
724034	724034	723219	723215	-	-	OG1RF_10686	putative pyrroline-5-carboxylate reductase	11	8	18	19	1	1	1	1	-0.459432	0.710493	1.24793	0.0780025
724035	724035	724160		+	Intergenic_717	-	-	13	9	21	20	1	1	1	1	-0.530515	0.691878	1.152	-0.0703893
	724161	725123		+	-	OG1RF_10687	AraC family transcriptional regulator	37	39	46	41	1	0.482065	1	1	0.0759489	0.314109	0.0721498	-0.16601
	725104	725403		+	-	OG1RF_10688	hypothetical protein	83	73	68	63	1	0.971643	1	1	-0.185215	-0.287577	-0.212545	-0.110183
	725396	725713		+	-	OG1RF_10689	MazG nucleotide pyrophosphohydrolase	114	93	88	89	1	1	1	1	-0.293731	-0.373458	-0.0634254	0.0163018
	725714	725857		+	Intergenic_720	-	-	145	111	113	123	1	0.149666	1	1	-0.385493	-0.35973	0.148099	0.122336
	725858	726289		+	-	OG1RF_10690	MerR family transcriptional regulator	118	113	94	99	1	1	1	1	-0.0624641	-0.328054	-0.190822	0.0747678
	726290	726348		+	Intergenic_721	-	-	49	44	54	67	1	1	0.438205	1	-0.155278	0.140178	0.606658	0.311202
	726349	726501		+	-	OG1RF_10691	hypothetical protein	11	11	16	23	1	1	1	1	0	0.540568	1.06413	0.523562
	726502	726741		+	Intergenic_722	-	-	1	1	4	2	1	1	1	1	0	2	1	-1
	726742	727125		+	-	OG1RF_10692	hypothetical protein	2	0	4	5	1	1	1	1	#NUM!	1	#DIV/0!	0.321928
	727126	727221		+	Intergenic_723	-	-	0	0	2	2	1	1	1	1	#DIV/0!	#DIV/0!	#DIV/0!	0
	727222	727386		+	-	OG1RF_10693	hypothetical protein	3	0	6	2	1	1	1	1	#NUM!	1	#DIV/0!	-1.58496
	727387	727421		+	Intergenic_724	-	-	5	2	6	4	1	1	1	1	-1.32193	0.263034	1	-0.584963
	727422	727817		+	-	OG1RF_10694	hypothetical protein	3	3	3	4	1	1	1	1	0	0	0.415037	0.415037
	727818	727841		+	Intergenic_725	-	-	1	1	2	3	1	1	1	1	0	1	1.58496	0.584963
	727842	728126		+	-	OG1RF_10695	hypothetical protein	1	1	2	1	1	1	1	1	0	1	0	-1
	728127	728204		+	Intergenic_726	-	-	0	1	0	0	1	1	1	1	#DIV/0!	#DIV/0!	#NUM!	#DIV/0!
	728205	728615		+	-	OG1RF_10696	hypothetical protein	1	2	1	3	1	1	1	1	1	0	0.584963	1.58496
	728608	728901		+	-	OG1RF_10697	hypothetical protein	1	2	4	5	1	1	1	1	1	2	1.32193	0.321928
	728902	728979		+	Intergenic_728	-	-	1	2	6	1	1	1	1	1	1	2.58496	-1	-2.58496
	728980	729393		+	-	OG1RF_10698	hypothetical protein	7	10	11	9	1	1	1	1	0.514573	0.652077	-0.152003	-0.289507
	729359	730957		+	-	OG1RF_10699	hypothetical protein	7	8	17	13	1	1	1	1	0.192645	1.28011	0.70044	-0.387023
	730958	730976		+	Intergenic_730	-	-	8	8	15	15	1	1	1	1	0	0.906891	0.906891	0
	730977	731261		+	-	OG1RF_10700	hypothetical protein	10	11	19	22	1	1	1	1	0.137504	0.925999	1	0.211504
	731262	731268		+	Intergenic_731	-	-	4	6	14	11	1	1	1	1	0.584963	1.80735	0.874469	-0.347923
	731269	731394		+	-	OG1RF_10701	hypothetical protein	5	7	15	12	1	1	1	1	0.485427	1.58496	0.777608	-0.321928
	731395	731574		+	-	OG1RF_10702	hypothetical protein	10	9	19	16	1	1	1	1	-0.152003	0.925999	0.830075	-0.247928
	731575	731622		+	Intergenic_733	-	-	0	2	6	6	1	1	1	1	#DIV/0!	#DIV/0!	1.58496	0
731697	731697	731963		+	Intergenic_734	-	-	83	87	397	333	1	2.73684e-22	4.16383e-14	1	0.0679041	2.25796	1.93643	-0.253617
	731964	732272		+	rplU	OG1RF_10703	50S ribosomal protein L21	405	416	2175	1889	1	3.55636e-24	1.38938e-17	1	0.0386616	2.42502	2.18297	-0.203393
	732273	732304		+	Intergenic_735	-	-	455	446	2460	2229	1	4.17599e-30	1.09661e-26	1	-0.0288228	2.43472	2.32128	-0.142262
	732305	732649		+	-	OG1RF_10704	putative ribosomal protein	488	519	2943	2680	1	9.85919e-32	1.52343e-24	1	0.0888534	2.59233	2.36843	-0.135055
	732650	732661		+	Intergenic_736	-	-	622	605	3480	2996	1	1.71473e-31	9.46127e-28	1	-0.0399794	2.4841	2.30803	-0.21605
	732662	732949		+	rpmA	OG1RF_10705	50S ribosomal protein L27	673	656	3218	2693	1	2.10839e-18	2.50608e-14	1	-0.0369107	2.25749	2.03745	-0.25695
	732950	733148		+	Intergenic_737	-	-	173	165	25	19	1	7.91709e-122	3.89409e-140	1	-0.068306	-2.79077	-3.11839	-0.395929
	733149	733601		+	psiE	OG1RF_10706	phosphate-starvation-inducible protein PsiE	2938	3125	194	175	1	0	0	1	0.0890218	-3.92071	-4.15843	-0.148702
	733602	733671	733671	+	Intergenic_738	-	-	505	558	40	31	1	0	0	1	0.143982	-3.65821	-4.16993	-0.367732
734598	734598	733672	733672	-	-	OG1RF_10707	DNA repair exonuclease	11	9	43	45	1	4.27556e-14	5.82927e-22	1	-0.289507	1.96683	2.32193	0.0655883
734599	734599	734658		+	Intergenic_739	-	-	48	43	16	19	1	1.53725e-11	1.25444e-05	1	-0.158698	-1.58496	-1.17834	0.247928
	734659	735723		+	pepQ	OG1RF_10708	xaa-Pro dipeptidase	526	517	289	319	1	0.000600003	0.36401	1	-0.0248985	-0.863993	-0.696608	0.142487
	735724	735736		+	Intergenic_740	-	-	623	602	319	367	1	4.14398e-06	0.0124501	1	-0.0494687	-0.965676	-0.713983	0.202224
	735737	736057		+	-	OG1RF_10709	MagZ family protein	421	374	228	247	1	0.0241995	0.470029	1	-0.170782	-0.884786	-0.598527	0.115477
	736058	736390		+	Intergenic_741	-	-	368	415	283	333	1	0.275237	1	1	0.173406	-0.378904	-0.317589	0.23472
	736391	736822		+	asp	OG1RF_10710	alkaline shock protein	1151	1268	731	871	1	0.00791812	0.648839	1	0.139667	-0.654945	-0.54181	0.252801
	736797	737267		+	nusB	OG1RF_10711	transcription antitermination factor NusB	764	896	528	598	1	0.0188524	0.477878	1	0.229926	-0.533035	-0.583353	0.179608
	737268	737370		+	Intergenic_743	-	-	17	17	105	103	1	4.08041e-33	5.65351e-29	1	0	2.62678	2.59904	-0.027745
	737371	738216		+	folD	OG1RF_10712	bifunctional methylenetetrahydrofolate dehydrogenase/methylenetetrahydrofolate cyclohydrolase	117	130	226	211	1	0.0514867	0.0686141	1	0.152003	0.949814	0.698731	-0.0990798
	738217	738225		+	Intergenic_744	-	-	184	192	322	315	1	0.585897	0.547839	1	0.0614005	0.807355	0.714246	-0.0317089
	738226	739572		+	xseA	OG1RF_10713	exodeoxyribonuclease VII large subunit	131	143	226	230	1	0.204142	0.0745827	1	0.126448	0.786756	0.685619	0.0253111
	739573	739573		+	Intergenic_745	-	-	105	128	219	241	1	0.729677	0.80871	1	0.285754	1.06054	0.912889	0.138102
	739574	739804		+	xseB	OG1RF_10714	exodeoxyribonuclease VII small subunit	108	147	272	276	1	2.01028e-05	0.00709637	1	0.444785	1.33258	0.908852	0.0210616
	739804	740685		+	ispA	OG1RF_10715	geranyltranstransferase	99	102	210	234	1	0.0152891	0.000461973	1	0.0430687	1.08489	1.19794	0.156119
	740686	740698		+	Intergenic_747	-	-	101	118	263	303	1	0.00881775	0.00419973	1	0.224432	1.38071	1.36053	0.204255
	740699	741514		+	hlyA	OG1RF_10716	hemolysin A	86	90	188	196	1	0.0073913	0.00158929	1	0.0655883	1.12832	1.12286	0.060121
	741515	741652		+	Intergenic_748	-	-	6	4	39	29	1	7.93511e-21	4.29775e-18	1	-0.584963	2.70044	2.85798	-0.427421
	741653	742102		+	argR3	OG1RF_10717	arginine repressor	8	7	74	62	1	9.75663e-96	2.33877e-80	1	-0.192645	3.20945	3.14684	-0.255257
	742103	742119		+	Intergenic_749	-	-	14	14	132	115	1	4.31088e-31	8.81651e-20	1	0	3.23704	3.03814	-0.198904
	742120	743793		+	recN	OG1RF_10718	DNA repair protein RecN	22	22	145	134	1	6.26793e-47	3.61469e-36	1	0	2.72048	2.60666	-0.11382
	743794	744061		+	Intergenic_750	-	-	0	0	4	3	1	1	1	1	#DIV/0!	#DIV/0!	#DIV/0!	-0.415037
745028	745027	744062	743867	-	-	OG1RF_10719	cation transporter	216	207	133	118	1	0.0379686	0.145685	1	-0.0614005	-0.699605	-0.810844	-0.172639
745028	745028	745271		+	Intergenic_751	-	-	58	95	73	86	1	1	1	1	0.711875	0.331844	-0.143591	0.23644
	745272	745664		+	-	OG1RF_10720	putative lipoprotein	333	367	379	367	1	1	1	1	0.140258	0.186676	0	-0.0464178
	745665	745897		+	Intergenic_752	-	-	92	96	41	34	1	2.78436e-06	2.88244e-09	1	0.0614005	-1.16601	-1.4975	-0.270089
	745898	746383		+	mraZ	OG1RF_10721	cell division protein MraZ	88	116	678	701	1	3.91305e-71	2.12725e-34	1	0.398549	2.94571	2.59529	0.0481292
	746384	746385		+	Intergenic_753	-	-	109	131	790	842	1	8.01824e-18	1.53701e-11	1	0.265239	2.85752	2.68425	0.0919676
	746386	747354		+	mraW	OG1RF_10722	S-adenosyl-methyltransferase MraW	68	95	572	588	1	1.18224e-69	3.09221e-36	1	0.482393	3.07241	2.62982	0.039801
	747355	747370		+	Intergenic_754	-	-	91	115	742	824	1	2.99587e-55	1.34709e-44	1	0.337695	3.02748	2.84101	0.151225
	747371	747778		+	-	OG1RF_10723	cell division protein	68	116	607	669	1	4.99489e-102	4.99972e-31	1	0.770518	3.15809	2.52788	0.14031
	747778	750006		+	pbpC	OG1RF_10724	penicillin-binding protein C	21	23	299	307	1	5.23297e-291	1.87984e-213	1	0.131245	3.83168	3.73853	0.0380932
	750007	750033		+	Intergenic_756	-	-	28	38	427	509	1	4.79502e-153	4.25142e-121	1	0.440573	3.93074	3.74359	0.25343
	750034	750999		+	mraY	OG1RF_10725	phospho-N-acetylmuramoyl-pentapeptide-transferase	38	42	335	372	1	2.13918e-97	4.59478e-88	1	0.14439	3.14009	3.14684	0.151142
	751000	751021		+	Intergenic_757	-	-	44	48	365	414	1	1.26367e-42	3.89525e-44	1	0.125531	3.05232	3.10852	0.181734
	751022	752392		+	murD	OG1RF_10726	UDP-N-acetylmuramoylalanine--D-glutamate ligase	11	11	109	102	1	2.48297e-104	2.76974e-101	1	0	3.30875	3.21299	-0.095759
	752382	753488		+	murG	OG1RF_10727	UDP-N-acetylglucosamine-N-acetylmuramyl- (pentapeptide) pyrophosphoryl-undecaprenol N- acetylglucosamine transferase	15	21	201	200	1	8.54657e-253	2.57578e-111	1	0.485427	3.74416	3.25154	-0.0071955
	753489	753496		+	Intergenic_759	-	-	34	38	306	321	1	4.01592e-32	2.36995e-23	1	0.160465	3.16993	3.0785	0.0690416
	753497	754621		+	ftsQ	OG1RF_10728	cell division protein FtsQ	30	30	280	296	1	5.4268e-115	2.04043e-124	1	0	3.22239	3.30256	0.0801703
	754622	754794		+	Intergenic_760	-	-	452	494	457	510	1	1	1	1	0.128188	0.0158714	0.0459862	0.158303
	754795	756117		+	ftsA	OG1RF_10729	cell division protein FtsA	1703	1943	949	1050	1	0.871508	0.229746	1	0.190207	-0.843598	-0.887897	0.145909
	756118	756143		+	Intergenic_761	-	-	2328	2464	1453	1684	1	0.32299	0.492724	1	0.0819112	-0.680056	-0.54911	0.212857
	756144	757376		+	ftsZ	OG1RF_10730	cell division protein FtsZ	2270	2251	1255	1390	1	0.368629	0.276219	1	-0.0121262	-0.855005	-0.695481	0.147398
	757377	757392		+	Intergenic_762	-	-	1376	1291	702	723	1	0.000112109	0.0229709	1	-0.0919915	-0.970938	-0.836421	0.0425246
	757393	758070		+	ylmE	OG1RF_10731	YggS family pyridoxal phosphate enzyme	2934	2893	1763	1987	1	1	0.879603	1	-0.0203025	-0.734836	-0.541974	0.172559
	758063	758728		+	-	OG1RF_10732	hypothetical protein	2895	2835	1660	1801	1	1	0.755747	1	-0.0302146	-0.80238	-0.654551	0.117615
	758729	758804		+	Intergenic_764	-	-	3058	2985	1613	1560	1	0.00262462	0.0384649	1	-0.0348575	-0.922842	-0.936185	-0.0482004
	758805	759014		+	ylmG	OG1RF_10733	hypothetical protein	3402	3207	1683	1805	1	0.000118262	0.109642	1	-0.0851588	-1.01535	-0.829226	0.100964
	759015	759040		+	Intergenic_765	-	-	1078	1108	579	534	1	0.000443321	0.00209119	1	0.0396007	-0.896722	-1.05305	-0.116724
	759041	759823		+	ylmH	OG1RF_10734	S4 domain-containing protein YlmH	1341	1243	740	697	1	0.0248332	0.103505	1	-0.109483	-0.857712	-0.834596	-0.0863666
	759824	759974		+	Intergenic_766	-	-	1599	1526	1027	977	1	0.0330187	0.231111	1	-0.067415	-0.638734	-0.643324	-0.0720057
	759975	760676		+	divIVA	OG1RF_10735	cell division protein DivIVA	2744	2633	2301	2379	1	1	1	1	-0.059573	-0.254019	-0.146352	0.0480943
	760677	760965		+	Intergenic_767	-	-	810	772	835	735	1	1	1	1	-0.0693211	0.0438543	-0.0708566	-0.184032
	760966	763767		+	ileS	OG1RF_10736	isoleucine--tRNA ligase	69	64	115	108	1	0.285611	0.0409375	1	-0.108524	0.736966	0.754888	-0.0906025
	763768	763818		+	Intergenic_768	-	-	3	2	5	5	1	1	1	1	-0.584963	0.736966	1.32193	0
	765342	763819	763814	-	zwf	OG1RF_10737	glucose-6-phosphate 1-dehydrogenase	328	320	254	231	1	0.0857952	0.81612	1	-0.0356239	-0.368867	-0.470179	-0.136936
766014	766010	765342		-	sirR	OG1RF_10738	iron-dependent repressor	282	331	213	217	1	0.300073	0.293166	1	0.231136	-0.404842	-0.609136	0.0268416
	766011	766181		+	Intergenic_770	-	-	1	0	0	0	1	1	1	1	#NUM!	#NUM!	#DIV/0!	#DIV/0!
766584	766550	766182	766174	-	-	OG1RF_10739	hypothetical protein	1503	1284	392	358	1	5.86943e-16	1.36369e-08	1	-0.2272	-1.93892	-1.84261	-0.130894
	766551	766748		+	Intergenic_771	-	-	0	0	0	0	1	1	1	1	#DIV/0!	#DIV/0!	#DIV/0!	#DIV/0!
	766749	767480		+	sfsA	OG1RF_10740	sugar fermentation stimulation protein	21	23	18	17	1	1	0.514951	1	0.131245	-0.222392	-0.436099	-0.0824622
	767481	767585		+	Intergenic_772	-	-	64	79	44	44	1	0.00791249	0.00249802	1	0.303781	-0.540568	-0.844349	0
	767586	768584		+	-	OG1RF_10741	gfo/Idh/MocA family oxidoreductase	680	668	347	335	1	0.000208115	0.0423261	1	-0.0256866	-0.970599	-0.995687	-0.0507746
	768585	768610		+	Intergenic_773	-	-	663	607	349	332	1	0.000188132	0.00477431	1	-0.127312	-0.925782	-0.870513	-0.0720438
	768611	769912		+	-	OG1RF_10742	DEAD/DEAH box helicase	482	450	263	269	1	0.000680355	0.307821	1	-0.0991081	-0.87397	-0.742319	0.0325434
	769913	769956		+	Intergenic_774	-	-	212	178	240	247	1	1	0.393492	1	-0.252187	0.17897	0.472634	0.0414766
	769957	772662	772662	+	-	OG1RF_10743	sigma-54 interaction domain protein	100	100	119	112	1	1	1	1	0	0.250962	0.163499	-0.0874628
	772774	772646		-	-	OG1RF_10744	hypothetical protein	0	0	0	0	1	1	1	1	#DIV/0!	#DIV/0!	#DIV/0!	#DIV/0!
	772775	772890		+	Intergenic_776	-	-	1	0	1	1	1	1	1	1	#NUM!	0	#DIV/0!	0
	772891	773208		+	celA2	OG1RF_10745	PTS system transporter subunit I	27	24	38	45	1	0.893191	0.0119616	1	-0.169925	0.49304	0.906891	0.243926
	773209	773328		+	Intergenic_777	-	-	17	26	32	40	1	0.112932	0.313914	1	0.612977	0.912537	0.621488	0.321928
	773329	774813		+	-	OG1RF_10746	PTS family lactose/cellobiose porter component IIC	48	47	30	31	1	0.225615	0.490806	1	-0.0303736	-0.678072	-0.600393	0.0473057
	774814	774856		+	Intergenic_778	-	-	65	42	44	42	1	0.00340573	0.488561	1	-0.63005	-0.562936	0	-0.0671142
	774857	775075		+	-	OG1RF_10747	hypothetical protein	52	57	35	41	1	0.0121587	0.244909	1	0.13245	-0.571157	-0.475338	0.228269
	775076	775088		+	Intergenic_779	-	-	69	71	45	57	1	0.0278469	0.253115	1	0.0412227	-0.616671	-0.316857	0.341037
	775089	775289		+	-	OG1RF_10748	hypothetical protein	81	71	48	58	1	0.00355699	0.740198	1	-0.190103	-0.754888	-0.291766	0.273018
	775289	775699		+	-	OG1RF_10749	hypothetical protein	65	58	42	36	1	0.0118349	0.100721	1	-0.164387	-0.63005	-0.688056	-0.222392
	775700	775974		+	Intergenic_781	-	-	1	1	1	1	1	1	1	1	0	0	0	0
	775975	776301		+	celA3	OG1RF_10750	PTS system transporter subunit I	31	22	27	32	1	0.403688	0.244867	1	-0.494765	-0.199309	0.540568	0.245112
	776302	776323		+	Intergenic_782	-	-	35	24	26	26	1	0.105588	1	1	-0.544321	-0.428843	0.115477	0
	776324	776644		+	lacF	OG1RF_10751	PTS family lactose/cellobiose porter component IIA	29	22	21	19	1	0.0269147	1	1	-0.398549	-0.465664	-0.211504	-0.14439
	776645	776709		+	Intergenic_783	-	-	53	51	34	34	1	0.000700116	0.0213367	1	-0.0554951	-0.640458	-0.584963	0
	776710	777987		+	-	OG1RF_10752	PTS family lactose/cellobiose (lac) porter component IIC	70	68	37	35	1	0.0425329	0.0556038	1	-0.0418202	-0.91983	-0.95818	-0.0801703
	777988	778070		+	Intergenic_784	-	-	4	5	6	4	1	1	1	1	0.321928	0.584963	-0.321928	-0.584963
	778071	779465		+	bglA2	OG1RF_10753	6-phospho-beta-glucosidase	10	9	10	12	1	1	1	1	-0.152003	0	0.415037	0.263034
	779466	779504		+	Intergenic_785	-	-	13	7	16	18	1	1	1	1	-0.893085	0.29956	1.36257	0.169925
	779505	780716		+	-	OG1RF_10754	GNAT family acetyltransferase	219	219	56	64	1	2.48354e-12	2.10245e-07	1	0	-1.96743	-1.77479	0.192645
	780717	780789		+	Intergenic_786	-	-	486	461	83	92	1	2.86164e-83	5.38806e-39	1	-0.0761896	-2.54977	-2.32506	0.148523
	780790	780918		+	-	OG1RF_10755	hypothetical protein	3488	3277	295	350	1	1.47126e-130	8.0368e-79	1	-0.0900244	-3.56361	-3.22695	0.24664
	780919	781036	781036	+	Intergenic_787	-	-	501	492	40	46	1	0	6.02546e-237	1	-0.0261523	-3.64674	-3.41895	0.201634
	781111	781143		+	Intergenic_788	-	-	7	8	11	6	1	1	1	1	0.192645	0.652077	-0.415037	-0.874469
	781144	781476		+	rpsI2	OG1RF_10756	30S ribosomal protein S9	41	37	55	45	1	1	0.909256	1	-0.148099	0.423808	0.2824	-0.289507
	781477	781589		+	Intergenic_789	-	-	2	3	3	2	1	1	1	1	0.584963	0.584963	-0.584963	-0.584963
784258	784235	781590	781529	-	ppdK	OG1RF_10757	pyruvate phosphate dikinase	25	25	2490	2134	1	0	0	1	0	6.63807	6.41549	-0.222586
	784236	784347		+	Intergenic_790	-	-	0	0	3	1	1	1	1	1	#DIV/0!	#DIV/0!	#DIV/0!	-1.58496
	784348	785034		+	-	OG1RF_10758	hypothetical protein	9	8	302	275	1	0	0	1	-0.169925	5.06848	5.10329	-0.135117
	785035	785046		+	Intergenic_791	-	-	6	4	245	222	1	0	0	1	-0.584963	5.35168	5.79442	-0.142222
	785047	785859		+	-	OG1RF_10759	hypothetical protein	7	7	354	320	1	0	0	1	0	5.66025	5.51457	-0.145677
	785860	785929		+	Intergenic_792	-	-	0	0	9	8	1	1	1	1	#DIV/0!	#DIV/0!	#DIV/0!	-0.169925
	788461	785930	785923	-	-	OG1RF_10760	lysyl-tRNA synthetase	178	183	46	43	1	2.22367e-16	4.70109e-12	1	0.0399664	-1.95217	-2.08944	-0.0972972
789192	789192	788458		-	-	OG1RF_10761	alpha/beta hydrolase fold family hydrolase	80	75	38	38	1	0.0298515	0.0154735	1	-0.0931094	-1.074	-0.980891	0
	789193	789368		+	Intergenic_794	-	-	2	1	1	2	1	1	1	1	-1	-1	1	1
	789369	789953		+	-	OG1RF_10762	hypothetical protein	20	18	32	33	1	0.183486	0.030965	1	-0.152003	0.678072	0.874469	0.0443941
	789954	789975		+	Intergenic_795	-	-	5	8	31	32	1	8.74306e-08	0.00209645	1	0.678072	2.63227	2	0.0458037
	789976	791031		+	-	OG1RF_10763	endonuclease/exonuclease/phosphatase	9	6	35	37	1	1.52897e-13	2.40602e-37	1	-0.584963	1.95936	2.62449	0.0801703
	791032	791047		+	Intergenic_796	-	-	14	15	49	61	1	0.00195993	0.000546147	1	0.0995357	1.80735	2.02385	0.316027
	791048	791704		+	-	OG1RF_10764	phosphorylase	9	10	30	29	1	3.10531e-09	9.80624e-07	1	0.152003	1.73697	1.53605	-0.0489096
	791705	791807		+	Intergenic_797	-	-	1	1	9	8	1	1	1	1	0	3.16993	3	-0.169925
794045	794045	791808	791769	-	drrC	OG1RF_10765	daunorubicin resistance protein	481	490	96	104	1	7.4631e-35	6.36921e-13	1	0.0267449	-2.32493	-2.2362	0.115477
	794046	794206		+	Intergenic_798	-	-	0	0	2	2	1	1	1	1	#DIV/0!	#DIV/0!	#DIV/0!	0
	794207	796558		+	-	OG1RF_10766	amidase	6	4	12	12	1	1	1	1	-0.584963	1	1.58496	0
	796559	796637		+	Intergenic_799	-	-	0	0	0	0	1	1	1	1	#DIV/0!	#DIV/0!	#DIV/0!	#DIV/0!
	796638	797582		+	-	OG1RF_10767	aminoglycoside phosphotransferase	71	61	36	42	1	0.0744749	0.562428	1	-0.21901	-0.979822	-0.53842	0.222392
	797583	797624		+	Intergenic_800	-	-	125	119	75	89	1	0.000232901	0.144905	1	-0.0709665	-0.736966	-0.419084	0.246915
	797625	798278		+	-	OG1RF_10768	lipoprotein	157	141	174	168	1	1	0.765671	1	-0.155069	0.148323	0.252766	-0.0506261
	798279	798387		+	Intergenic_801	-	-	173	176	252	248	1	0.130143	0.303109	1	0.0248034	0.542652	0.494765	-0.0230836
	798388	798798		+	ndk	OG1RF_10769	nucleoside diphosphate kinase	187	184	760	733	1	1.89462e-12	1.11964e-13	1	-0.0233325	2.02296	1.99411	-0.0521862
	798799	798939		+	Intergenic_802	-	-	1	2	18	18	1	1	1	1	1	4.16993	3.16993	0
	798940	800568		+	-	OG1RF_10770	aspartate aminotransferase	6	6	146	132	1	0	0	1	0	4.60486	4.45943	-0.14543
	800569	800710		+	Intergenic_803	-	-	0	0	6	5	1	1	1	1	#DIV/0!	#DIV/0!	#DIV/0!	-0.263034
	800711	801796		+	-	OG1RF_10771	putative lipoprotein	1	1	4	5	1	1	1	1	0	2	2.32193	0.321928
	801797	801911		+	Intergenic_804	-	-	0	0	0	0	1	1	1	1	#DIV/0!	#DIV/0!	#DIV/0!	#DIV/0!
802730	802715	801912	801907	-	-	OG1RF_10772	cof family protein	21	21	376	351	1	0	0	1	0	4.16227	4.06301	-0.0992616
	802716	802920		+	Intergenic_805	-	-	0	0	2	1	1	1	1	1	#DIV/0!	#DIV/0!	#DIV/0!	-1
	802921	803496		+	-	OG1RF_10773	hypothetical protein	5	4	13	12	1	1	1	1	-0.321928	1.37851	1.58496	-0.115477
	803497	803647		+	Intergenic_806	-	-	0	0	0	2	1	1	1	1	#DIV/0!	#DIV/0!	#DIV/0!	#DIV/0!
	803648	805054		+	-	OG1RF_10774	xanthine/uracil permease family protein	6	6	43	42	1	1.23261e-58	3.3929e-44	1	0	2.8413	2.80735	-0.0339473
	805055	805262		+	Intergenic_807	-	-	3	3	9	8	1	1	1	1	0	1.58496	1.41504	-0.169925
	805263	806459		+	-	OG1RF_10775	drug:H+ antiporter-1 family protein	599	646	101	134	1	1.82703e-43	1.11566e-15	1	0.108978	-2.5682	-2.2693	0.407878
	806460	806513		+	Intergenic_808	-	-	20	23	6	6	1	1	3.44928e-09	1	0.201634	-1.73697	-1.9386	0
806702	806699	806514	806506	-	-	OG1RF_10776	hypothetical protein	224	236	444	493	1	0.00752548	0.00280604	1	0.0752881	0.987061	1.0628	0.151028
806530	806700	806816		+	Intergenic_809	-	-	34	42	59	37	1	0.130143	0.622843	1	0.304855	0.79518	-0.182864	-0.67319
	806817	810146		+	dnaE	OG1RF_10777	DNA-directed DNA polymerase III subunit alpha	140	138	108	96	1	0.0938636	0.678396	1	-0.0207586	-0.374396	-0.523562	-0.169925
	810147	810318		+	Intergenic_810	-	-	100	114	105	104	1	1	1	1	0.189034	0.0703893	-0.13245	-0.0138058
	810319	811281		+	pfkA	OG1RF_10778	6-phosphofructokinase	165	174	304	302	1	0.114166	0.0275886	1	0.0766213	0.881605	0.795461	-0.00952277
	811282	811345		+	Intergenic_811	-	-	364	361	625	711	1	0.0276638	0.0035736	1	-0.0119396	0.779918	0.977851	0.185993
	811346	813103		+	pyk	OG1RF_10779	pyruvate kinase	681	669	945	963	1	1	0.492532	1	-0.0256486	0.47266	0.52553	0.0272215
	813104	813476		+	Intergenic_812	-	-	109	108	232	246	1	0.00209903	0.000430383	1	-0.0132968	1.0898	1.18763	0.0845335
	813477	814046		+	-	OG1RF_10780	nucleic acid-binding protein	157	148	947	949	1	4.2119e-33	2.04168e-40	1	-0.0851674	2.5926	2.68081	0.00304366
	814047	814102		+	Intergenic_813	-	-	656	589	3940	4408	1	3.18658e-41	2.97361e-67	1	-0.155428	2.58643	2.90378	0.161929
	814103	814282		+	rpmF	OG1RF_10781	50S ribosomal protein L32	598	573	4001	4345	1	8.60906e-42	5.01297e-59	1	-0.0616103	2.74214	2.92275	0.118996
	814283	814486		+	Intergenic_814	-	-	35	36	164	171	1	1.53234e-20	8.76827e-25	1	0.040642	2.22827	2.24793	0.0603005
	814487	815908		+	gnd	OG1RF_10782	phosphogluconate dehydrogenase (decarboxylating)	1190	1338	1001	1061	1	1	1	1	0.169117	-0.24952	-0.334653	0.0839827
	815909	816065		+	Intergenic_815	-	-	272	252	415	420	1	0.122196	0.0477872	1	-0.110183	0.609505	0.736966	0.017278
	816066	816752		+	-	OG1RF_10783	response regulator	183	183	271	277	1	0.672097	0.124477	1	0	0.566449	0.598042	0.0315931
	816753	816762		+	Intergenic_816	-	-	203	169	282	300	1	1	0.311827	1	-0.264456	0.474215	0.827939	0.0892673
	816763	818271		+	csrS	OG1RF_10784	sensor histidine kinase CsrS	18	18	122	127	1	1.02655e-49	1.47035e-52	1	0	2.76081	2.81876	0.0579473
	818272	818921	818921	+	Intergenic_817	-	-	29	25	87	69	1	7.84939e-08	1.3498e-06	1	-0.214125	1.58496	1.46467	-0.334419
	820469	820552		+	Intergenic_818	-	-	1	1	8	9	1	1	1	1	0	3	3.16993	0.169925
820553	820626	820803	820824	+	Intergenic_819	-	-	17	7	41	38	1	0.00020503	6.57759e-16	1	-1.28011	1.27009	2.44057	-0.109624
820825	820965	823812	823812	+	Intergenic_821	-	-	13938	396	410	50	0	1.19567e-297	7.30474e-52	1.00958e-54	-5.13738	-5.08726	-2.9855	-3.03562
	823928	823932		+	Intergenic_822	-	-	0	0	0	0	1	1	1	1	#DIV/0!	#DIV/0!	#DIV/0!	#DIV/0!
823981	824007	824049	824062	+	Intergenic_823	-	-	8	12	31	44	1	0.000160353	0.0027609	1	0.584963	1.9542	1.87447	0.505235
824077	824139	824155	824155	+	Intergenic_824	-	-	21	34	86	88	1	2.35321e-05	0.129529	1	0.695145	2.03395	1.37197	0.0331669
824156	824228	824254	824264	+	Intergenic_825	-	-	22	37	86	88	1	5.62577e-05	0.0859592	1	0.750022	1.96683	1.24998	0.0331669
824278	824328	824337	824341	+	Intergenic_826	-	-	59	115	421	446	1	2.383e-22	3.64338e-07	1	0.962847	2.83503	1.95541	0.0832235
824414	824414	824458	824460	+	Intergenic_827	-	-	62	114	434	423	0.426853	2.08534e-61	2.1069e-13	1	0.878694	2.80735	1.89162	-0.0370374
824461	824532	824536	824549	+	Intergenic_828	-	-	22	33	131	101	1	7.37721e-09	0.0293983	1	0.584963	2.57399	1.61382	-0.375212
824570	824618	824621	824630	+	Intergenic_829	-	-	69	83	335	205	1	1.2405e-07	0.182141	1	0.266515	2.27949	1.30444	-0.708537
824650	824696	824731	824732	+	Intergenic_830	-	-	87	80	348	273	1	3.36624e-16	2.07314e-10	1	-0.121015	2	1.77083	-0.350186
824733	824805	824818	824834	+	Intergenic_831	-	-	46	36	159	175	1	0.00128954	1.75983e-07	1	-0.353637	1.78932	2.28129	0.138328
824836	824891	824915	824934	+	Intergenic_832	-	-	14	23	86	85	1	7.00431e-14	0.000551501	1	0.716207	2.61891	1.88583	-0.0168738
824938	824987	824999	825019	+	Intergenic_833	-	-	6	16	61	51	1	1.08618e-28	0.0153053	1	1.41504	3.34577	1.67243	-0.258312
	825084	825384		+	Intergenic_834	-	-	0	0	0	0	1	1	1	1	#DIV/0!	#DIV/0!	#DIV/0!	#DIV/0!
	825385	827256		+	-	OG1RF_10785	cell wall surface anchor family protein	0	0	0	0	1	1	1	1	#DIV/0!	#DIV/0!	#DIV/0!	#DIV/0!
	827219	828604		+	-	OG1RF_10786	cell wall surface anchor family protein	0	0	0	0	1	1	1	1	#DIV/0!	#DIV/0!	#DIV/0!	#DIV/0!
	828605	828707		+	Intergenic_836	-	-	0	0	0	0	1	1	1	1	#DIV/0!	#DIV/0!	#DIV/0!	#DIV/0!
	828708	829034		+	-	OG1RF_10787	conjugative transposon protein	0	0	1	1	1	1	1	1	#DIV/0!	#DIV/0!	#DIV/0!	0
	829035	829036		+	Intergenic_837	-	-	0	1	1	2	1	1	1	1	#DIV/0!	#DIV/0!	1	1
	829037	829411		+	-	OG1RF_10788	conjugative transposon protein	0	1	1	1	1	1	1	1	#DIV/0!	#DIV/0!	0	0
	829411	830766		+	-	OG1RF_10789	FtsK/SpoIIIE family protein	0	0	0	0	1	1	1	1	#DIV/0!	#DIV/0!	#DIV/0!	#DIV/0!
	830767	830777		+	Intergenic_839	-	-	0	0	0	0	1	1	1	1	#DIV/0!	#DIV/0!	#DIV/0!	#DIV/0!
	830778	831782		+	hpaIIM	OG1RF_10790	DNA (cytosine-5-)-methyltransferase	0	0	0	0	1	1	1	1	#DIV/0!	#DIV/0!	#DIV/0!	#DIV/0!
	831783	831798		+	Intergenic_840	-	-	0	0	0	0	1	1	1	1	#DIV/0!	#DIV/0!	#DIV/0!	#DIV/0!
	831799	832119		+	-	OG1RF_10791	hypothetical protein	0	0	0	0	1	1	1	1	#DIV/0!	#DIV/0!	#DIV/0!	#DIV/0!
	832120	832351		+	Intergenic_841	-	-	0	0	0	0	1	1	1	1	#DIV/0!	#DIV/0!	#DIV/0!	#DIV/0!
	832352	833539		+	-	OG1RF_10792	cro/CI family transcriptional regulator	0	0	0	0	1	1	1	1	#DIV/0!	#DIV/0!	#DIV/0!	#DIV/0!
	833540	833556		+	Intergenic_842	-	-	0	0	0	0	1	1	1	1	#DIV/0!	#DIV/0!	#DIV/0!	#DIV/0!
	833557	833778		+	-	OG1RF_10793	hypothetical protein	0	0	0	0	1	1	1	1	#DIV/0!	#DIV/0!	#DIV/0!	#DIV/0!
	833779	833798		+	Intergenic_843	-	-	0	0	0	0	1	1	1	1	#DIV/0!	#DIV/0!	#DIV/0!	#DIV/0!
	833799	834299		+	-	OG1RF_10794	antirestriction protein	0	0	0	0	1	1	1	1	#DIV/0!	#DIV/0!	#DIV/0!	#DIV/0!
	834300	834380		+	Intergenic_844	-	-	5	3	5	4	1	1	1	1	-0.736966	0	0.415037	-0.321928
	834381	835331		+	-	OG1RF_10795	hypothetical protein	46	46	46	48	1	1	1	1	0	0	0.0614005	0.0614005
	835318	835797		+	-	OG1RF_10796	hypothetical protein	34	40	31	33	1	0.557081	0.859476	1	0.234465	-0.133267	-0.277534	0.0901978
	835797	837683		+	recN2	OG1RF_10797	DNA repair protein RecN	69	64	52	56	1	0.238517	1	1	-0.108524	-0.408085	-0.192645	0.106915
	837684	837687		+	Intergenic_847	-	-	24	33	34	39	1	1	1	1	0.459432	0.5025	0.241008	0.197939
	837688	837870		+	-	OG1RF_10798	hypothetical protein	7	9	9	12	1	1	1	1	0.36257	0.36257	0.415037	0.415037
	837861	838136		+	-	OG1RF_10799	conjugative transposon membrane protein	0	0	0	0	1	1	1	1	#DIV/0!	#DIV/0!	#DIV/0!	#DIV/0!
	838114	840582		+	-	OG1RF_10800	conjugative transposon ATP/GTP-binding protein	1	1	0	0	1	1	1	1	0	#NUM!	#NUM!	#DIV/0!
	840566	842386		+	-	OG1RF_10801	conjugative transposon membrane protein	1	2	0	0	1	1	1	1	1	#NUM!	#NUM!	#DIV/0!
	842387	842446		+	Intergenic_851	-	-	0	0	0	0	1	1	1	1	#DIV/0!	#DIV/0!	#DIV/0!	#DIV/0!
	842447	843451		+	-	OG1RF_10802	NLP/P60 family lipoprotein	0	0	0	0	1	1	1	1	#DIV/0!	#DIV/0!	#DIV/0!	#DIV/0!
	843452	843464		+	Intergenic_852	-	-	0	0	1	0	1	1	1	1	#DIV/0!	#DIV/0!	#DIV/0!	#NUM!
	843465	844403		+	-	OG1RF_10803	conjugative transposon protein	0	0	0	0	1	1	1	1	#DIV/0!	#DIV/0!	#DIV/0!	#DIV/0!
	844404	844570		+	Intergenic_853	-	-	0	0	1	2	1	1	1	1	#DIV/0!	#DIV/0!	#DIV/0!	1
	844571	845689		+	-	OG1RF_10804	ATP-binding protein	8	9	75	83	1	3.55145e-101	4.13996e-92	1	0.169925	3.22882	3.20511	0.146221
	845690	846090	846090	+	Intergenic_854	-	-	2	2	23	25	1	1	1	1	0	3.52356	3.64386	0.120294
	846867	846091		-	-	OG1RF_10805	HAD family haloacid dehalogenase hydrolase	0	0	0	0	1	1	1	1	#DIV/0!	#DIV/0!	#DIV/0!	#DIV/0!
	846868	847258		+	Intergenic_855	-	-	0	0	0	0	1	1	1	1	#DIV/0!	#DIV/0!	#DIV/0!	#DIV/0!
	847259	847663		+	-	OG1RF_10806	hypothetical protein	1	0	1	1	1	1	1	1	#NUM!	0	#DIV/0!	0
	847664	847697		+	Intergenic_856	-	-	1	0	1	0	1	1	1	1	#NUM!	0	#DIV/0!	#NUM!
	847698	848345		+	gst	OG1RF_10807	glutathione S-transferase	2	1	1	1	1	1	1	1	-1	-1	0	0
	848346	848701		+	Intergenic_857	-	-	0	0	6	3	1	1	1	1	#DIV/0!	#DIV/0!	#DIV/0!	-1
	848702	850171		+	-	OG1RF_10808	M protein trans-acting positive regulator	14	13	64	41	1	1.40701e-18	2.54232e-08	1	-0.106915	2.19265	1.65711	-0.642448
	850171	850506		+	-	OG1RF_10809	hypothetical protein	13	14	72	55	1	6.24098e-35	1.11286e-15	1	0.106915	2.46949	1.974	-0.388565
	850507	850524		+	Intergenic_859	-	-	5	10	46	32	1	1.13481e-19	0.0162555	1	1	3.20163	1.67807	-0.523562
	850525	851037		+	-	OG1RF_10810	hypothetical protein	18	17	111	82	1	3.3354e-39	5.3307e-24	1	-0.0824622	2.62449	2.27009	-0.436864
	851038	851157		+	Intergenic_860	-	-	10	15	77	63	1	1.09258e-37	5.79365e-12	1	0.584963	2.94486	2.07039	-0.289507
	851158	855372		+	cna	OG1RF_10811	collagen adhesion protein	31	28	151	142	1	2.50153e-19	1.65172e-22	1	-0.146841	2.28421	2.34239	-0.0886576
	855373	855607		+	Intergenic_861	-	-	0	1	5	4	1	1	1	1	#DIV/0!	#DIV/0!	2	-0.321928
	855608	855853		+	-	OG1RF_10812	hypothetical protein	0	0	0	0	1	1	1	1	#DIV/0!	#DIV/0!	#DIV/0!	#DIV/0!
	855854	856018		+	Intergenic_862	-	-	0	4	0	0	1	1	1	1	#DIV/0!	#DIV/0!	#NUM!	#DIV/0!
	856019	856243		+	-	OG1RF_10813	hypothetical protein	0	2	0	0	1	1	1	1	#DIV/0!	#DIV/0!	#NUM!	#DIV/0!
	856230	857285		+	-	OG1RF_10814	hypothetical protein	3	3	1	1	1	1	1	1	0	-1.58496	-1.58496	0
	857286	857429		+	Intergenic_864	-	-	0	0	0	0	1	1	1	1	#DIV/0!	#DIV/0!	#DIV/0!	#DIV/0!
	857430	857855		+	-	OG1RF_10815	region 4 superfamily sigma-70	0	0	0	0	1	1	1	1	#DIV/0!	#DIV/0!	#DIV/0!	#DIV/0!
	857845	858081		+	-	OG1RF_10816	hypothetical protein	0	0	0	0	1	1	1	1	#DIV/0!	#DIV/0!	#DIV/0!	#DIV/0!
	858082	858158		+	Intergenic_866	-	-	0	0	0	0	1	1	1	1	#DIV/0!	#DIV/0!	#DIV/0!	#DIV/0!
858464	858464	858159	858159	-	malR	OG1RF_10817	phage integrase family site-specific recombinase	50	47	46	39	1	0.669668	0.859476	1	-0.0892673	-0.120294	-0.269187	-0.23816
	858465	858565		+	Intergenic_867	-	-	0	0	0	0	1	1	1	1	#DIV/0!	#DIV/0!	#DIV/0!	#DIV/0!
	858566	859177		+	-	OG1RF_10818	nitroreductase	3	3	6	3	1	1	1	1	0	1	0	-1
	859178	859417		+	Intergenic_868	-	-	0	0	0	0	1	1	1	1	#DIV/0!	#DIV/0!	#DIV/0!	#DIV/0!
	859828	859418	859397	-	-	OG1RF_10819	membrane protein	162	155	247	271	1	0.46582	0.0433969	1	-0.0637256	0.608517	0.806025	0.133782
860307	860273	859821		-	-	OG1RF_10820	LytR family response regulator	173	180	267	278	1	0.389405	0.142034	1	0.0572249	0.626068	0.627088	0.0582451
	860274	860489		+	Intergenic_870	-	-	0	0	1	0	1	1	1	1	#DIV/0!	#DIV/0!	#DIV/0!	#NUM!
	860490	860768		+	-	OG1RF_10821	hypothetical protein	0	0	0	0	1	1	1	1	#DIV/0!	#DIV/0!	#DIV/0!	#DIV/0!
	860769	860923		+	Intergenic_871	-	-	1	0	1	1	1	1	1	1	#NUM!	0	#DIV/0!	0
	860924	861532		+	-	OG1RF_10822	transcriptional antiterminator	3	4	2	3	1	1	1	1	0.415037	-0.584963	-0.415037	0.584963
	861533	862150		+	Intergenic_872	-	-	6	5	2	2	1	1	1	1	-0.263034	-1.58496	-1.32193	0
	862151	864250		+	-	OG1RF_10823	ATP-binding nuclease	582	595	88	103	1	7.12948e-66	7.77309e-20	1	0.0318705	-2.72544	-2.53025	0.227069
	864243	866105		+	-	OG1RF_10824	UvrD/REP helicase	915	901	113	138	1	2.68796e-110	5.63533e-27	1	-0.0222446	-3.01745	-2.70686	0.288345
	866106	866575		+	Intergenic_874	-	-	223	209	30	31	1	4.66182e-108	5.8541e-55	1	-0.0935408	-2.89401	-2.75316	0.0473057
	866576	866905		+	-	OG1RF_10825	hypothetical protein	210	179	35	29	1	2.03416e-64	4.08324e-48	1	-0.23043	-2.58496	-2.62583	-0.271302
	866906	867223		+	Intergenic_875	-	-	41	33	8	6	1	5.89543e-67	7.78373e-51	1	-0.313158	-2.35755	-2.45943	-0.415037
	867224	867976		+	-	OG1RF_10826	hypothetical protein	158	142	29	21	1	2.44197e-21	1.31747e-52	1	-0.154034	-2.4458	-2.75743	-0.465664
	867977	868055		+	Intergenic_876	-	-	248	248	45	32	1	1.05209e-74	9.16973e-118	1	0	-2.46234	-2.9542	-0.491853
	868056	869654		+	-	OG1RF_10827	hypothetical protein	264	256	43	39	1	4.24192e-35	1.23115e-31	1	-0.0443941	-2.61813	-2.7146	-0.140863
	869655	869699		+	Intergenic_877	-	-	363	307	56	50	1	9.36208e-131	5.18395e-76	1	-0.241731	-2.69647	-2.61824	-0.163499
	869700	870395		+	-	OG1RF_10828	membrane protein	358	326	56	55	1	1.52685e-31	6.46988e-27	1	-0.135088	-2.67646	-2.56737	-0.0259952
	870396	870491		+	Intergenic_878	-	-	429	383	72	71	1	1.86627e-81	1.21591e-47	1	-0.163633	-2.57491	-2.43145	-0.0201779
	870492	871022		+	-	OG1RF_10829	acetyltransferase	396	368	67	69	1	2.02008e-23	2.33521e-21	1	-0.105795	-2.56327	-2.41504	0.0424353
	871023	871058		+	Intergenic_879	-	-	503	451	83	83	1	1.67018e-102	1.01907e-49	1	-0.157431	-2.59938	-2.44194	0
	871059	871832		+	-	OG1RF_10830	membrane protein	243	207	36	42	1	9.93382e-32	4.02882e-19	1	-0.231326	-2.75489	-2.30117	0.222392
	871833	872258		+	Intergenic_880	-	-	1	1	0	0	1	1	1	1	0	#NUM!	#NUM!	#DIV/0!
	872259	872630		+	-	OG1RF_10831	prophage pi1 protein 9	3	3	1	4	1	1	1	1	0	-1.58496	0.415037	2
	872631	872680		+	Intergenic_881	-	-	17	24	7	11	1	1	0.000889484	1	0.4975	-1.28011	-1.12553	0.652077
	872681	873829		+	-	OG1RF_10832	phage integrase family site-specific recombinase	149	140	38	42	1	2.17614e-11	8.35547e-07	1	-0.0898855	-1.97124	-1.73697	0.14439
	873830	873830		+	Intergenic_882	-	-	115	132	38	32	1	0.000651298	4.72005e-06	1	0.198904	-1.59756	-2.04439	-0.247928
	873831	874004	874004	+	-	OG1RF_10833	hypothetical protein	61	75	22	17	1	4.6759e-14	4.23849e-29	1	0.298081	-1.47131	-2.14136	-0.371969
874468	874253	873993	873993	-	coaE2	OG1RF_10834	hypothetical protein	7694	7256	364	335	1	0	0	1	-0.0845594	-4.40172	-4.43694	-0.119777
	874254	874547		+	Intergenic_884	-	-	55	46	11	7	1	1.57809e-59	1.18645e-76	1	-0.257798	-2.32193	-2.71621	-0.652077
	875357	874548		-	-	OG1RF_10835	ABC superfamily ATP binding cassette transporter, ABC protein	1	2	2	1	1	1	1	1	1	1	-1	-1
	875358	875415		+	Intergenic_885	-	-	32	30	4	5	1	4.38148e-48	4.32759e-19	1	-0.0931094	-3	-2.58496	0.321928
	877188	875416		-	-	OG1RF_10836	ABC superfamily ATP binding cassette transporter, membrane protein	0	0	1	0	1	1	1	1	#DIV/0!	#DIV/0!	#DIV/0!	#NUM!
	877189	877715		+	Intergenic_886	-	-	39	37	6	5	1	1.01399e-99	1.19985e-74	1	-0.0759489	-2.70044	-2.88753	-0.263034
	877716	878231		+	-	OG1RF_10837	tunicamycin resistance protein	81	72	20	22	1	1.24141e-25	1.08682e-09	1	-0.169925	-2.01792	-1.71049	0.137504
	878232	878499		+	Intergenic_887	-	-	43	44	53	63	1	1	0.336441	1	0.0331669	0.301656	0.517848	0.249359
	878500	880098		+	-	OG1RF_10838	NRAMP family Mn2+/Fe2+ transporter	986	978	734	769	1	1	1	1	-0.0117532	-0.425808	-0.346851	0.0672035
	880098	880523		+	-	OG1RF_10839	universal stress protein	1631	1537	1040	1159	1	0.0166875	0.728829	1	-0.0856396	-0.649173	-0.407237	0.156297
	880524	880577	880577	+	Intergenic_889	-	-	215	202	107	116	1	1.67471e-06	0.00456218	1	-0.0899814	-1.00673	-0.80023	0.116514
882401	882248	880578	880578	-	-	OG1RF_10840	hypothetical protein	2	3	24	20	1	1	1	1	0.584963	3.58496	2.73697	-0.263034
	882249	882628		+	Intergenic_890	-	-	0	1	0	0	1	1	1	1	#DIV/0!	#DIV/0!	#NUM!	#DIV/0!
	882629	884290		+	traC	OG1RF_10841	oligopeptide ABC superfamily ATP binding cassette transporter, binding protein	0	0	1	1	1	1	1	1	#DIV/0!	#DIV/0!	#DIV/0!	0
	884291	885541		+	-	OG1RF_10842	N-acyl-D-amino-acid deacylase	0	0	1	1	1	1	1	1	#DIV/0!	#DIV/0!	#DIV/0!	0
	885538	886755		+	-	OG1RF_10843	N-acyl-D-amino-acid deacylase	1	2	2	2	1	1	1	1	1	1	0	0
	886756	886989		+	Intergenic_893	-	-	2	1	6	7	1	1	1	1	-1	1.58496	2.80735	0.222392
	886990	887469		+	-	OG1RF_10844	GAF domain-containing protein	14	19	98	115	1	1.17e-55	2.54511e-40	1	0.440573	2.80735	2.59756	0.23078
	887470	887535		+	Intergenic_894	-	-	191	197	152	176	1	0.229255	1	1	0.044623	-0.329501	-0.16262	0.211504
	887536	887967		+	-	OG1RF_10845	VOC metalloenzyme family protein	4364	4682	889	1032	1	2.11678e-30	5.28403e-11	1	0.101474	-2.2954	-2.18168	0.215188
	887968	888012	888012	+	Intergenic_895	-	-	151	178	33	36	1	1.7036e-44	1.61507e-45	1	0.237329	-2.19401	-2.30581	0.125531
888656	888651	888013	888008	-	maa	OG1RF_10846	maltose O-acetyltransferase	69	77	179	159	1	2.74052e-05	0.00441238	1	0.158262	1.37529	1.0461	-0.170933
	888652	888771		+	Intergenic_896	-	-	12	20	2	1	1	1	1	1	0.736966	-2.58496	-4.32193	-1
888929	888924	888772	888771	-	-	OG1RF_10847	hypothetical protein	77	64	134	131	1	0.0250396	0.00356571	1	-0.266787	0.799303	1.03342	-0.0326662
	888925	889048		+	Intergenic_897	-	-	0	1	0	0	1	1	1	1	#DIV/0!	#DIV/0!	#NUM!	#DIV/0!
890122	890107	889049	889049	-	galM	OG1RF_10848	galactose mutarotase	165	146	52	43	1	9.3926e-07	2.40024e-07	1	-0.176498	-1.66588	-1.76356	-0.274175
	890108	890305		+	Intergenic_898	-	-	3	3	0	0	1	1	1	1	0	#NUM!	#NUM!	#DIV/0!
	890306	891469		+	galK	OG1RF_10849	galactokinase	152	138	11	10	1	0	7.94132e-249	1	-0.139403	-3.7885	-3.7866	-0.137504
	891470	891484		+	Intergenic_899	-	-	132	108	10	8	1	2.56421e-194	3.78675e-120	1	-0.289507	-3.72247	-3.75489	-0.321928
	891485	892474		+	galE2	OG1RF_10850	UDP-glucose 4-epimerase	210	174	20	21	1	8.91037e-162	1.17133e-78	1	-0.271302	-3.39232	-3.05063	0.0703893
	892475	892485		+	Intergenic_900	-	-	229	182	13	14	1	0	2.58383e-128	1	-0.331409	-4.13876	-3.70044	0.106915
	892486	893979		+	galT	OG1RF_10851	UDP-glucose--hexose-1-phosphate uridylyltransferase	216	205	75	82	1	3.87781e-09	0.000586466	1	-0.0754074	-1.52607	-1.32193	0.128733
	893980	893985		+	Intergenic_901	-	-	331	336	186	231	1	0.000629068	0.0297095	1	0.02163	-0.831529	-0.540568	0.31259
	893986	894990		+	galR	OG1RF_10852	galactose operon repressor GalR	197	184	125	127	1	0.0528765	0.548399	1	-0.0984899	-0.656268	-0.534877	0.0229004
	894991	895032		+	Intergenic_902	-	-	17	6	39	43	1	0.267569	3.08628e-14	1	-1.5025	1.19794	2.8413	0.140863
	895033	895566		+	-	OG1RF_10853	hypothetical protein	5	5	25	21	1	1	1	1	0	2.32193	2.07039	-0.251539
	895567	895593		+	Intergenic_903	-	-	7	12	30	21	1	7.88684e-05	1	1	0.777608	2.09954	0.807355	-0.514573
	895594	895893		+	-	OG1RF_10854	hypothetical protein	587	603	93	92	1	3.64355e-27	1.37512e-39	1	0.0387975	-2.65806	-2.71245	-0.0155969
	895894	895959		+	Intergenic_904	-	-	957	1057	147	135	1	8.90224e-82	2.14055e-97	1	0.143385	-2.7027	-2.96894	-0.122857
	895960	896472		+	-	OG1RF_10855	GNAT family acetyltransferase	699	736	85	95	1	1.11486e-65	4.63509e-47	1	0.0744133	-3.03976	-2.95371	0.160465
	896473	896502		+	Intergenic_905	-	-	406	400	46	45	1	4.29996e-195	4.79318e-157	1	-0.0214797	-3.14177	-3.152	-0.0317089
	896503	897261		+	-	OG1RF_10856	streptomycin 3''-adenylyltransferase	409	406	54	55	1	4.06858e-50	1.47929e-44	1	-0.0106211	-2.92107	-2.88398	0.0264722
	897262	897284		+	Intergenic_906	-	-	488	470	67	77	1	5.59883e-137	4.28243e-79	1	-0.0542204	-2.86465	-2.60973	0.200697
	897285	897725		+	-	OG1RF_10857	GNAT family acetyltransferase	310	326	45	53	1	5.07749e-57	3.24626e-37	1	0.0726037	-2.78427	-2.62081	0.236067
	897726	897887		+	Intergenic_907	-	-	55	61	13	9	1	3.94144e-43	8.00288e-82	1	0.149378	-2.08092	-2.76081	-0.530515
	897888	899072		+	-	OG1RF_10858	MFS family major facilitator transporter	83	74	74	55	1	0.861286	0.904946	1	-0.165586	-0.165586	-0.428094	-0.428094
	899073	899216		+	Intergenic_908	-	-	2	0	1	1	1	1	1	1	#NUM!	-1	#DIV/0!	0
	899217	900539		+	dinB2	OG1RF_10859	Y family DNA-directed DNA polymerase	70	74	13	14	1	1.03287e-49	8.6746e-29	1	0.0801703	-2.42884	-2.4021	0.106915
	900540	900543		+	Intergenic_909	-	-	62	96	18	18	1	1.84697e-07	4.23096e-13	1	0.630766	-1.78427	-2.41504	0
	900544	900933		+	-	OG1RF_10860	hypothetical protein	71	96	16	17	1	1.07071e-42	4.85177e-49	1	0.435215	-2.14975	-2.4975	0.0874628
	900934	901004		+	Intergenic_910	-	-	73	99	14	18	1	2.51165e-41	1.09122e-48	1	0.439532	-2.38247	-2.45943	0.36257
	901005	901202		+	-	OG1RF_10861	hypothetical protein	466	544	66	84	1	3.83603e-95	7.01856e-50	1	0.223277	-2.81979	-2.69515	0.347923
	901203	901219		+	Intergenic_911	-	-	757	804	101	123	1	2.92473e-156	4.15917e-96	1	0.0869022	-2.90594	-2.70854	0.284303
	901220	901525		+	-	OG1RF_10862	hypothetical protein	783	788	106	131	1	3.41501e-38	3.44604e-28	1	0.00918332	-2.88495	-2.58863	0.305503
	901526	901535		+	Intergenic_912	-	-	968	1001	123	152	1	1.02615e-138	1.25093e-85	1	0.048363	-2.97635	-2.7193	0.305413
	901536	902009		+	-	OG1RF_10863	universal stress protein	1097	1169	132	166	1	2.81628e-64	8.65448e-38	1	0.0917114	-3.05495	-2.81602	0.330645
	902010	902079		+	Intergenic_913	-	-	1409	1520	149	200	1	5.98293e-198	4.36498e-73	1	0.1094	-3.24129	-2.926	0.424688
	902080	902322		+	-	OG1RF_10864	hypothetical protein	1442	1507	144	183	1	1.8683e-80	6.9978e-58	1	0.0636083	-3.32393	-3.04176	0.345775
	902323	902691		+	Intergenic_914	-	-	79	80	21	22	1	1.30566e-25	5.81079e-17	1	0.0181473	-1.91146	-1.8625	0.0671142
	902692	903138		+	bltD	OG1RF_10865	diamine N-acetyltransferase	21	21	42	32	1	0.0150932	0.168852	1	0	1	0.607683	-0.392317
	903139	903277		+	Intergenic_915	-	-	0	0	4	3	1	1	1	1	#DIV/0!	#DIV/0!	#DIV/0!	-0.415037
	903278	903991		+	-	OG1RF_10866	hypothetical protein	2	1	34	51	1	1.40197e-175	0	1	-1	4.08746	5.67243	0.584963
	903992	904061		+	Intergenic_916	-	-	12	10	59	94	1	9.3509e-11	3.99798e-41	0.148851	-0.263034	2.29768	3.23266	0.671946
	904062	904457		+	-	OG1RF_10867	integral membrane protein	1518	1507	251	323	1	3.21986e-51	1.58588e-15	1	-0.0104924	-2.59641	-2.22207	0.363847
	904458	904642	904642	+	Intergenic_917	-	-	108	106	13	18	1	2.62217e-208	1.07294e-55	1	-0.026967	-3.05445	-2.558	0.469485
906073	906064	904643	904586	-	-	OG1RF_10868	M protein trans-acting positive regulator	11	27	11	27	0.00686902	1	1	2.44931e-06	1.29546	0	0	1.29546
906065	906065	906391		+	Intergenic_918	-	-	26	56	170	452	0.0712289	6.07543e-46	4.43949e-79	0.00357493	1.10692	2.70895	3.01282	1.41079
	906392	909703		+	-	OG1RF_10869	von Willebrand factor type A domain-containing protein	72	206	423	1234	0.00155541	1.74345e-23	1.60719e-16	1	1.51658	2.55459	2.58263	1.54461
	909704	909706		+	Intergenic_919	-	-	97	336	490	1592	0.00457382	1.92318e-08	1.63723e-10	2.24547e-17	1.7924	2.33673	2.24431	1.69999
	909707	911137		+	-	OG1RF_10870	cell wall surface anchor family protein	111	309	474	1511	0.000518384	1.78506e-14	1.31791e-15	0.0880036	1.47705	2.09433	2.28982	1.67254
	911134	913017		+	-	OG1RF_10871	cell wall surface anchor family protein	118	322	553	1702	0.00325836	2.14802e-15	1.14352e-17	1	1.44827	2.22849	2.4021	1.62188
	913018	913110		+	Intergenic_921	-	-	31	93	182	560	1.36347e-06	3.78346e-38	6.06499e-41	2.81756e-13	1.58496	2.5536	2.59012	1.62149
	913111	913965		+	-	OG1RF_10872	sortase	1	6	20	61	1	1	3.17905e-119	4.75846e-12	2.58496	4.32193	3.34577	1.60881
	913966	914032	914056	+	Intergenic_922	-	-	3	12	23	78	1	1	2.22099e-18	3.12082e-20	2	2.9386	2.70044	1.76184
914334	914326	914033	913555	-	-	OG1RF_10873	hypothetical protein	117	101	39	29	1	1.16605e-12	2.68856e-14	1	-0.212153	-1.58496	-1.80023	-0.427421
914057	914327	914521		+	Intergenic_923	-	-	50	54	34	62	1	0.0121627	1	0.00332149	0.111031	-0.556393	0.199309	0.866733
	914522	914725		+	-	OG1RF_10874	hypothetical protein	1633	1682	896	1008	1	0.000726539	0.261989	1	0.0426529	-0.865954	-0.738682	0.169925
	914726	915021		+	Intergenic_924	-	-	45	51	28	25	1	0.00492311	0.000178631	1	0.180572	-0.684498	-1.02857	-0.163499
	915022	915597		+	-	OG1RF_10875	hypothetical protein	40	47	46	70	1	0.622745	0.134873	1	0.232661	0.201634	0.574694	0.605721
	915582	915767		+	-	OG1RF_10876	hypothetical protein	43	55	56	82	1	1	0.229746	1	0.355095	0.38109	0.576192	0.550197
	915768	915902	915902	+	Intergenic_926	-	-	5	10	10	18	1	1	1	1	1	1	0.847997	0.847997
	916269	916406		+	Intergenic_927	-	-	0	0	0	0	1	1	1	1	#DIV/0!	#DIV/0!	#DIV/0!	#DIV/0!
916712	916712	916407	916407	-	-	OG1RF_10877	hypothetical protein	10	10	16	19	1	1	1	1	0	0.678072	0.925999	0.247928
	916713	917046		+	Intergenic_928	-	-	0	0	0	0	1	1	1	1	#DIV/0!	#DIV/0!	#DIV/0!	#DIV/0!
	917047	919071		+	-	OG1RF_10878	collagen adhesin protein	5	3	3	1	1	1	1	1	-0.736966	-0.736966	-1.58496	-1.58496
	919072	919195		+	Intergenic_929	-	-	0	0	0	0	1	1	1	1	#DIV/0!	#DIV/0!	#DIV/0!	#DIV/0!
	919196	920791		+	-	OG1RF_10879	ABC superfamily ATP binding cassette transporter, ATP-binding/permease protein	8	8	12	12	1	1	1	1	0	0.584963	0.584963	0
	920792	920860		+	Intergenic_930	-	-	15	6	19	23	1	1	1	1	-1.32193	0.341037	1.9386	0.275634
	920861	921595	921595	+	-	OG1RF_10880	putative methyltransferase	49	49	52	47	1	0.992215	1	1	0	0.0857299	-0.060121	-0.145851
	922053	921592		-	-	OG1RF_10881	hypothetical protein	0	0	1	0	1	1	1	1	#DIV/0!	#DIV/0!	#DIV/0!	#NUM!
	922054	922102		+	Intergenic_932	-	-	0	0	0	0	1	1	1	1	#DIV/0!	#DIV/0!	#DIV/0!	#DIV/0!
	923455	922103		-	-	OG1RF_10882	APC family amino acid-polyamine-organocation transporter	0	0	2	2	1	1	1	1	#DIV/0!	#DIV/0!	#DIV/0!	0
	923456	923626		+	Intergenic_933	-	-	0	0	0	0	1	1	1	1	#DIV/0!	#DIV/0!	#DIV/0!	#DIV/0!
	923812	923627		-	-	OG1RF_10883	hypothetical protein	12	13	6	7	1	1	1	1	0.115477	-1	-0.893085	0.222392
	923813	923992		+	Intergenic_934	-	-	0	0	0	0	1	1	1	1	#DIV/0!	#DIV/0!	#DIV/0!	#DIV/0!
924299	924298	923993	923993	-	-	OG1RF_10884	hypothetical protein	22	23	99	60	1	4.27853e-18	8.00066e-06	0.759389	0.0641303	2.16993	1.38333	-0.722466
	924299	924300		+	Intergenic_935	-	-	0	0	0	0	1	1	1	1	#DIV/0!	#DIV/0!	#DIV/0!	#DIV/0!
	924301	924429		+	-	OG1RF_10885	hypothetical protein	0	0	0	0	1	1	1	1	#DIV/0!	#DIV/0!	#DIV/0!	#DIV/0!
	924430	924649		+	Intergenic_936	-	-	244	212	47	56	1	1.99664e-46	3.33948e-14	1	-0.202817	-2.37615	-1.92057	0.252766
	924650	925411		+	-	OG1RF_10886	hypothetical protein	427	376	75	84	1	2.4887e-25	2.80913e-13	1	-0.183503	-2.50927	-2.16227	0.163499
	925412	925423		+	Intergenic_937	-	-	350	362	65	60	1	1.90033e-40	2.0454e-40	1	0.0486348	-2.42884	-2.59296	-0.115477
	925424	926896		+	-	OG1RF_10887	iron-sulfur cluster-binding protein	776	690	105	111	1	3.99166e-76	1.28882e-27	1	-0.16946	-2.88567	-2.63604	0.0801703
	926880	927608		+	-	OG1RF_10888	YkgG family protein	1559	1344	166	192	1	1.4269e-129	7.28743e-40	1	-0.214088	-3.23137	-2.80735	0.209923
	927609	927828		+	Intergenic_939	-	-	25	19	7	6	1	9.84872e-26	1	1	-0.395929	-1.8365	-1.66297	-0.222392
	927829	928377		+	lepB	OG1RF_10889	signal peptidase I LepB	60	65	349	365	1	1.59384e-38	3.81582e-33	1	0.115477	2.54019	2.48938	0.0646694
	928378	928487		+	Intergenic_940	-	-	7	8	35	39	1	7.50178e-10	7.35725e-10	1	0.192645	2.32193	2.2854	0.156119
	928488	932078		+	rexB	OG1RF_10890	exonuclease RexB	244	230	100	105	1	1.13084e-06	0.0143115	1	-0.0852473	-1.28688	-1.13124	0.0703893
	932050	935865		+	addA	OG1RF_10891	ATP-dependent nuclease subunit A	450	424	134	150	1	1.93881e-09	0.00141091	1	-0.0858607	-1.74769	-1.4991	0.16273
	935866	935934		+	Intergenic_942	-	-	492	497	184	168	1	1.39784e-09	5.51109e-08	1	0.0145875	-1.41895	-1.56478	-0.131245
	935935	936279		+	-	OG1RF_10892	transcriptional regulator	1116	1032	418	445	1	2.39237e-07	0.00272326	1	-0.112894	-1.41676	-1.21357	0.0903024
	936280	936597		+	Intergenic_943	-	-	717	665	463	394	1	0.0490551	0.150284	1	-0.108619	-0.630961	-0.755159	-0.232817
	936598	937644		+	pheS	OG1RF_10893	phenylalanyl-tRNA synthetase subunit alpha	9	8	59	49	1	3.651e-43	1.58459e-35	1	-0.169925	2.71272	2.61471	-0.267933
	937645	937651		+	Intergenic_944	-	-	14	8	90	78	1	1.30874e-10	8.85015e-22	1	-0.807355	2.6845	3.2854	-0.206451
	937652	940075		+	pheT	OG1RF_10894	phenylalanyl-tRNA synthetase subunit beta	22	20	105	90	1	6.45773e-20	7.80091e-18	1	-0.137504	2.25481	2.16993	-0.222392
	940076	940272		+	Intergenic_945	-	-	0	0	0	0	1	1	1	1	#DIV/0!	#DIV/0!	#DIV/0!	#DIV/0!
940947	940938	940273	940257	-	-	OG1RF_10895	glutamine ABC superfamily ATP binding cassette transporter, membrane protein	19	16	65	62	1	3.63767e-11	2.53665e-14	1	-0.247928	1.77444	1.9542	-0.0681715
	940939	940949		+	Intergenic_946	-	-	4	0	1	0	1	1	1	1	#NUM!	-2	#DIV/0!	#NUM!
941708	941663	940950	940948	-	-	OG1RF_10896	amino acid ABC superfamily ATP binding cassette transporter, membrane protein	11	9	47	37	1	1.86659e-15	1.85437e-16	1	-0.289507	2.09516	2.03953	-0.345135
	941664	941708		+	Intergenic_947	-	-	0	0	0	0	1	1	1	1	#DIV/0!	#DIV/0!	#DIV/0!	#DIV/0!
942570	942536	941709	941709	-	-	OG1RF_10897	glutamine ABC superfamily ATP binding cassette transporter, binding protein	10	7	47	45	1	6.59006e-19	8.24978e-46	1	-0.514573	2.23266	2.6845	-0.0627358
	942537	942570		+	Intergenic_948	-	-	2	5	0	0	1	1	1	1	1.32193	#NUM!	#NUM!	#DIV/0!
943385	943302	942571	942571	-	-	OG1RF_10898	ABC superfamily ATP binding cassette transporter, ABC protein	6	5	39	30	1	5.21143e-57	2.90643e-42	1	-0.263034	2.70044	2.58496	-0.378512
	943303	943566		+	Intergenic_949	-	-	2	2	3	1	1	1	1	1	0	0.584963	-1	-1.58496
	943567	944394		+	murI	OG1RF_10899	glutamate racemase	178	199	232	229	1	1	0.699903	1	0.160891	0.382248	0.202579	-0.0187772
	944387	945742		+	rnpA	OG1RF_10900	ribonuclease PH/Ham1 protein	290	305	312	319	1	0.915185	1	1	0.0727563	0.105493	0.0647472	0.0320104
	945743	945754		+	Intergenic_951	-	-	271	278	303	328	1	1	1	1	0.036792	0.161025	0.238611	0.114378
	945755	946267		+	-	OG1RF_10901	phosphoesterase	558	529	511	565	1	0.284141	1	1	-0.0769974	-0.126942	0.0949831	0.144928
	946268	946360	946360	+	Intergenic_952	-	-	67	77	69	71	1	0.847113	0.872807	1	0.200697	0.0424353	-0.117039	0.0412227
947125	947125	946361	946361	-	-	OG1RF_10902	DeoR family transcriptional regulator	76	79	24	25	1	3.359e-14	4.02301e-09	1	0.0558532	-1.66297	-1.65992	0.0588937
	947126	947318		+	Intergenic_953	-	-	1	1	1	1	1	1	1	1	0	0	0	0
	947319	948386		+	-	OG1RF_10903	L-ascorbate 6-phosphate lactonase	6	6	4	4	1	1	1	1	0	-0.584963	-0.584963	0
	948387	948403		+	Intergenic_954	-	-	7	5	7	5	1	1	1	1	-0.485427	0	0	-0.485427
	948404	948862		+	-	OG1RF_10904	PTS family porter component IIA	8	8	8	6	1	1	1	1	0	0	-0.415037	-0.415037
	948863	948874		+	Intergenic_955	-	-	7	7	6	3	1	1	1	1	0	-0.222392	-1.22239	-1
	948875	950362		+	ulaA	OG1RF_10905	PTS family ascorbate porter, IIC component	9	6	4	4	1	1	1	1	-0.584963	-1.16993	-0.584963	0
	950363	950376		+	Intergenic_956	-	-	7	8	5	6	1	1	1	1	0.192645	-0.485427	-0.415037	0.263034
	950377	950676		+	sgaB	OG1RF_10906	PTS family porter component IIB	11	11	6	7	1	1	1	1	0	-0.874469	-0.652077	0.222392
	950677	950680		+	Intergenic_957	-	-	11	9	6	5	1	1	1	1	-0.289507	-0.874469	-0.847997	-0.263034
	950681	951328		+	ulaD	OG1RF_10907	hexulose-6-phosphate synthase	18	11	7	6	1	1	1	1	-0.710493	-1.36257	-0.874469	-0.222392
	951329	951332		+	Intergenic_958	-	-	38	18	10	9	1	1.68439e-06	1	1	-1.078	-1.926	-1	-0.152003
	951333	952193		+	sgbU	OG1RF_10908	L-ribulose-5-phosphate 3-epimerase	23	19	11	11	1	1	1	1	-0.275634	-1.06413	-0.788496	0
	952183	952893		+	araD	OG1RF_10909	L-ribulose-5-phosphate 4-epimerase	21	21	14	14	1	1	1	1	0	-0.584963	-0.584963	0
	952894	953149		+	Intergenic_960	-	-	1	1	5	4	1	1	1	1	0	2.32193	2	-0.321928
	953150	953638		+	-	OG1RF_10910	hypothetical protein	18	25	209	184	1	5.6313e-182	2.31465e-62	1	0.473931	3.53743	2.87971	-0.183797
	953639	953718		+	Intergenic_961	-	-	28	33	328	330	1	7.68518e-178	1.3254e-124	1	0.237039	3.5502	3.32193	0.00877021
	953719	954420		+	dapD	OG1RF_10911	2,3,4,5-tetrahydropyridine-2,6-carboxylate N-succinyltransferase	23	29	367	361	1	0	7.79042e-217	1	0.334419	3.99607	3.63787	-0.0237812
	954421	954456		+	Intergenic_962	-	-	6	3	204	167	1	0	0	1	-1	5.08746	5.79874	-0.288721
	954457	955626		+	hipO	OG1RF_10912	M20D subfamily peptidase	9	7	251	208	1	0	0	1	-0.36257	4.80162	4.89308	-0.271104
	955627	955670		+	Intergenic_963	-	-	0	0	3	1	1	1	1	1	#DIV/0!	#DIV/0!	#DIV/0!	-1.58496
956591	956591	955671	955666	-	-	OG1RF_10913	mechanosensitive ion channel	114	115	167	159	1	0.525287	0.353424	1	0.0126	0.550814	0.467393	-0.0708213
	956592	956760		+	Intergenic_964	-	-	1	1	3	2	1	1	1	1	0	1.58496	1	-0.584963
	956761	957123		+	-	OG1RF_10914	hypothetical protein	46	36	75	59	1	0.0431245	0.0820623	1	-0.353637	0.705257	0.712718	-0.346176
	957124	957151		+	Intergenic_965	-	-	80	78	132	110	1	0.472539	0.914563	1	-0.0365259	0.722466	0.495957	-0.263034
	957152	958024		+	dkgB	OG1RF_10915	2,5-diketo-D-gluconate reductase	4722	4961	1130	1340	1	0.0197779	0.000623578	1	0.0712329	-2.06308	-1.8884	0.24591
	958025	958074	958074	+	Intergenic_966	-	-	552	598	135	146	1	8.1889e-34	7.1525e-24	1	0.115477	-2.03171	-2.03418	0.113009
958939	958797	958075	958075	-	puuD	OG1RF_10916	putative gamma-glutamyl-gamma-aminobutyrate hydrolase	21	24	49	26	1	0.000164227	1	0.164373	0.192645	1.22239	0.115477	-0.91427
	958798	958939		+	Intergenic_967	-	-	12	9	10	12	1	1	1	1	-0.415037	-0.263034	0.415037	0.263034
959334	959314	958940	958940	-	gloA5	OG1RF_10917	lactoylglutathione lyase	1366	1280	836	758	1	0.00333859	0.233701	1	-0.0938137	-0.708383	-0.755874	-0.141305
959138	959315	959462		+	Intergenic_968	-	-	12	19	11	16	1	1	1	1	0.662965	-0.125531	-0.247928	0.540568
	959463	959909		+	-	OG1RF_10918	MutT/NUDIX family protein	386	332	257	231	1	0.0801164	0.636073	1	-0.217418	-0.586832	-0.52329	-0.153876
	959910	959972		+	Intergenic_969	-	-	7	4	4	2	1	1	1	1	-0.807355	-0.807355	-1	-1
960803	960785	959973	959956	-	-	OG1RF_10919	cof family protein	1712	1617	333	318	1	4.21859e-37	1.80746e-15	1	-0.082363	-2.36209	-2.34622	-0.0664954
	960786	960803		+	Intergenic_970	-	-	0	0	0	0	1	1	1	1	#DIV/0!	#DIV/0!	#DIV/0!	#DIV/0!
	962174	960804	960804	-	-	OG1RF_10920	HD domain-containing protein	1106	1013	216	213	1	2.96829e-36	8.507e-13	1	-0.126717	-2.35625	-2.24971	-0.0201779
963065	963022	962171		-	-	OG1RF_10921	lipoate--protein ligase A	438	427	161	151	1	1.78161e-07	3.76765e-05	1	-0.0366948	-1.44387	-1.49969	-0.0925121
963023	963023	963317		+	Intergenic_972	-	-	11	14	13	11	1	1	1	1	0.347923	0.241008	-0.347923	-0.241008
	963318	963755		+	-	OG1RF_10922	hypothetical protein	90	105	225	203	1	6.89953e-05	0.0111194	1	0.222392	1.32193	0.95109	-0.148445
	963756	963822		+	Intergenic_973	-	-	118	142	316	285	1	1.12599e-05	0.00567573	1	0.267104	1.42114	1.00507	-0.148963
	963823	964449		+	rpoE	OG1RF_10923	DNA-directed RNA polymerase sigma subunit RpoE	335	391	830	801	1	0.000793581	0.019163	1	0.223008	1.30895	1.03463	-0.0513091
	964450	964756		+	Intergenic_974	-	-	6	7	42	34	1	4.03968e-39	6.2126e-18	1	0.222392	2.80735	2.28011	-0.304855
	964757	966367		+	pyrG	OG1RF_10924	CTP synthase	24	23	64	57	1	1.6362e-05	5.94336e-05	1	-0.0614005	1.41504	1.30933	-0.16711
	966368	966450		+	Intergenic_975	-	-	0	0	1	1	1	1	1	1	#DIV/0!	#DIV/0!	#DIV/0!	0
968787	968787	966451	966451	-	pbp1A	OG1RF_10925	penicillin-binding protein 1A	43	37	398	391	1	1.60667e-87	2.68445e-127	1	-0.216811	3.21036	3.40157	-0.0255998
	968788	968828		+	Intergenic_976	-	-	0	0	0	0	1	1	1	1	#DIV/0!	#DIV/0!	#DIV/0!	#DIV/0!
969455	969455	968829	968788	-	recU	OG1RF_10926	recombination protein U	17	24	174	177	1	4.81548e-145	4.08793e-63	1	0.4975	3.35548	2.88264	0.0246621
969447	969456	969508		+	Intergenic_977	-	-	154	128	143	175	1	0.435695	0.506362	1	-0.266787	-0.106915	0.451211	0.29134
	969509	970051		+	-	OG1RF_10927	YpsA like protein	276	278	279	311	1	1	0.958933	1	0.0104166	0.0155969	0.16183	0.156649
	970052	970144		+	Intergenic_978	-	-	299	329	299	339	1	1	1	1	0.137942	0	0.0431977	0.18114
	970145	970555		+	divIVA2	OG1RF_10928	cell division initiation protein DivIVA	708	744	938	1069	1	1	0.41043	1	0.0715533	0.405839	0.522887	0.188602
	970556	970660	971034	+	Intergenic_979	-	-	911	958	750	798	1	0.747469	1	1	0.0725746	-0.28056	-0.263637	0.0894982
971035	971035	971268		+	Intergenic_980	-	-	175	201	157	146	1	1	0.632111	1	0.199841	-0.15659	-0.461227	-0.104796
	971269	972432		+	-	OG1RF_10929	site-specific DNA-methyltransferase	116	104	172	176	1	0.716274	0.0426202	1	-0.157541	0.568284	0.758992	0.0331669
	972433	972450		+	Intergenic_981	-	-	151	131	231	251	1	0.549061	0.0577769	1	-0.204982	0.613344	0.938121	0.119795
	972451	973947		+	taq	OG1RF_10930	putative carboxypeptidase Taq	111	102	170	173	1	0.521487	0.0458564	1	-0.121991	0.614975	0.762203	0.0252373
	973948	973979		+	Intergenic_982	-	-	224	247	316	337	1	0.846468	0.47473	1	0.141012	0.496426	0.448238	0.092824
	973980	974696		+	dnaD	OG1RF_10931	putative DNA replication protein DnaD	183	173	228	246	1	1	0.237051	1	-0.0810716	0.31719	0.507886	0.109624
	974697	974710		+	Intergenic_983	-	-	200	194	234	251	1	1	1	1	-0.0439433	0.226509	0.371631	0.101179
	974711	975358		+	nth	OG1RF_10932	endonuclease III	222	208	198	214	1	0.838582	1	1	-0.0939761	-0.165059	0.0410273	0.11211
	975359	975531		+	Intergenic_984	-	-	11	12	4	3	1	1	1	1	0.125531	-1.45943	-2	-0.415037
	975532	976296		+	-	OG1RF_10933	GntR family transcriptional regulator	271	328	66	60	1	4.82819e-12	1.04621e-21	1	0.275403	-2.03775	-2.45066	-0.137504
	976293	977591		+	-	OG1RF_10934	M20/M25/M40 family peptidase	388	416	80	77	1	2.5244e-30	4.78224e-20	1	0.100527	-2.27798	-2.43365	-0.0551416
	977592	977760		+	Intergenic_986	-	-	43	46	9	8	1	8.09439e-52	2.43617e-53	1	0.0972972	-2.25634	-2.52356	-0.169925
	977761	978714		+	ansB	OG1RF_10935	N4-(beta-N-acetylglucosaminyl)-L-asparaginase	67	66	2	1	1	0	0	1	-0.0216951	-5.06609	-6.04439	-1
	978715	978733		+	Intergenic_987	-	-	134	111	2	4	1	0	0	1	-0.271673	-6.06609	-4.79442	1
	978734	979063		+	celA4	OG1RF_10936	PTS system transporter subunit I	119	91	1	3	1	0	0	1	-0.387023	-6.89482	-4.92283	1.58496
	979064	979081		+	Intergenic_988	-	-	127	99	1	1	1	0	0	1	-0.359328	-6.98868	-6.62936	0
	979082	980437		+	celB2	OG1RF_10937	PTS family oligomeric beta-glucoside porter component IIC	247	236	3	3	1	0	0	1	-0.0657242	-6.3634	-6.29768	0
	980438	980454		+	Intergenic_989	-	-	504	444	9	8	1	0	0	1	-0.182864	-5.80735	-5.79442	-0.169925
	980455	980721		+	-	OG1RF_10938	hypothetical protein	365	322	6	7	1	0	0	1	-0.180836	-5.92679	-5.52356	0.222392
	980669	980962		+	-	OG1RF_10939	hypothetical protein	199	203	2	4	1	0	0	1	0.0287113	-6.63662	-5.66534	1
	980963	980998		+	Intergenic_991	-	-	48	53	1	1	1	0	0	1	0.142958	-5.58496	-5.72792	0
	980999	983461		+	dnaQ	OG1RF_10940	DNA-directed DNA polymerase III subunit epsilon	111	118	52	55	1	0.000213202	0.00602688	1	0.0882272	-1.09398	-1.10128	0.08092
	983458	984423		+	ansB2	OG1RF_10941	asparaginase	131	144	95	96	1	0.17572	0.514951	1	0.136502	-0.463567	-0.584963	0.0151069
	984424	984444		+	Intergenic_993	-	-	139	172	118	127	1	0.0870701	0.120873	1	0.307324	-0.236298	-0.43758	0.106042
	984445	985161	985161	+	-	OG1RF_10942	HD domain-containing protein	95	112	73	79	1	0.808431	0.746872	1	0.237499	-0.380031	-0.503574	0.113956
985650	985639	985145	985145	-	trpF	OG1RF_10943	N-(5'phosphoribosyl)anthranilate isomerase	114	122	201	222	1	0.102939	0.0280303	1	0.0978473	0.818162	0.863679	0.143364
	985640	985873		+	Intergenic_995	-	-	0	0	0	0	1	1	1	1	#DIV/0!	#DIV/0!	#DIV/0!	#DIV/0!
	985874	986830		+	-	OG1RF_10944	YitT family protein	19	20	17	15	1	1	1	1	0.0740006	-0.160465	-0.415037	-0.180572
	986831	987032		+	Intergenic_996	-	-	725	743	321	333	1	0.00241678	0.00996452	1	0.0353812	-1.17541	-1.15784	0.0529489
	987033	987902		+	fbaB	OG1RF_10945	fructose-bisphosphate aldolase	3399	3510	1541	1534	1	0.262826	0.0603835	1	0.0463607	-1.14124	-1.19417	-0.00656838
	987903	988075		+	Intergenic_997	-	-	42	45	31	29	1	0.0176777	0.0401468	1	0.0995357	-0.438121	-0.633872	-0.0962153
	988076	989368		+	murA	OG1RF_10946	UDP-N-acetylglucosamine 1-carboxyvinyltransferase	19	22	72	68	1	2.05037e-13	1.98108e-08	1	0.211504	1.922	1.62803	-0.0824622
	989365	990657		+	rho	OG1RF_10947	transcription termination factor Rho	30	26	120	134	1	5.25265e-15	2.65232e-27	1	-0.206451	2	2.36565	0.159199
	990658	990726		+	Intergenic_999	-	-	66	67	393	448	1	1.64541e-45	3.27047e-54	1	0.0216951	2.57399	2.74127	0.188969
	990727	991026		+	rpmE	OG1RF_10948	50S ribosomal protein L31	424	546	3366	4019	1	1.2477e-59	3.03472e-55	1	0.364837	2.9889	2.87986	0.255801
	991027	991262		+	Intergenic_1000	-	-	7	9	59	57	1	6.46688e-56	1.36683e-37	1	0.36257	3.07529	2.66297	-0.049753
	991263	992327		+	-	OG1RF_10949	hypothetical protein	1	0	2	2	1	1	1	1	#NUM!	1	#DIV/0!	0
	992320	992532		+	-	OG1RF_10950	hypothetical protein	5	0	2	3	1	1	1	1	#NUM!	-1.32193	#DIV/0!	0.584963
	992533	992713		+	Intergenic_1002	-	-	0	0	0	0	1	1	1	1	#DIV/0!	#DIV/0!	#DIV/0!	#DIV/0!
	992714	993637		+	cscK	OG1RF_10951	fructokinase	61	59	59	56	1	1	1	1	-0.0480943	-0.0480943	-0.0752881	-0.0752881
	993638	993727		+	Intergenic_1003	-	-	599	544	420	495	1	0.689882	1	1	-0.138949	-0.512167	-0.136178	0.237039
	993728	993976		+	-	OG1RF_10952	hypothetical protein	12434	11208	7774	9344	1	0.326789	1	1	-0.149762	-0.677561	-0.262417	0.265383
	993977	994033	994033	+	Intergenic_1004	-	-	277	245	140	163	1	2.70552e-05	0.103435	1	-0.177104	-0.984459	-0.58791	0.219445
994769	994768	994034	994034	-	-	OG1RF_10953	oxygen-insensitive NADPH nitroreductase	21	18	82	66	1	1.78231e-13	7.88994e-13	1	-0.222392	1.96523	1.87447	-0.313158
	994769	994851		+	Intergenic_1005	-	-	0	0	1	1	1	1	1	1	#DIV/0!	#DIV/0!	#DIV/0!	0
995314	995310	994852	994834	-	luxS	OG1RF_10954	S-ribosylhomocysteine lyase	249	257	320	263	1	1	1	1	0.0456226	0.361926	0.0332944	-0.283009
	995311	995516		+	Intergenic_1006	-	-	4	3	9	11	1	1	1	1	-0.415037	1.16993	1.87447	0.289507
	995517	996584		+	asd	OG1RF_10955	aspartate-semialdehyde dehydrogenase	33	28	174	181	1	2.13276e-30	1.54317e-45	1	-0.237039	2.39855	2.69249	0.0569024
	996585	996617		+	Intergenic_1007	-	-	78	57	346	406	1	3.14434e-19	2.62781e-44	1	-0.452512	2.14923	2.83245	0.230708
	996618	997490		+	dapA	OG1RF_10956	dihydrodipicolinate synthase	56	63	263	297	1	5.42616e-20	5.43127e-19	1	0.169925	2.23156	2.23704	0.1754
	997491	997520		+	Intergenic_1008	-	-	121	150	408	471	1	2.96994e-10	4.63363e-09	1	0.309955	1.75356	1.65076	0.207158
	997521	999209		+	-	OG1RF_10957	metallo-beta-lactamase superfamily protein	179	196	547	640	1	0.00105688	2.68202e-06	1	0.130894	1.61158	1.70722	0.226531
	999210	999333		+	Intergenic_1009	-	-	6	12	29	33	1	1	0.00114067	1	1	2.27302	1.45943	0.186413
	999334	1000716		+	-	OG1RF_10958	Ser/Thr protein phosphatase	50	45	84	82	1	0.198785	0.030219	1	-0.152003	0.748461	0.865699	-0.0347654
	1000717	1000766		+	Intergenic_1010	-	-	41	33	72	83	1	0.358801	0.0048443	1	-0.313158	0.812373	1.33065	0.205114
	1000767	1001396		+	-	OG1RF_10959	hypothetical protein	286	259	206	247	1	0.220708	1	1	-0.143063	-0.473371	-0.0684411	0.261867
	1001397	1001401		+	Intergenic_1011	-	-	419	402	281	314	1	0.00666468	0.0950658	1	-0.0597547	-0.57638	-0.356431	0.160194
	1001402	1002172		+	-	OG1RF_10960	HAD-superfamily hydrolase	446	427	284	335	1	0.00601494	0.944267	1	-0.0628076	-0.651153	-0.350075	0.23827
	1002160	1002813		+	-	OG1RF_10961	integral membrane protein	266	247	163	173	1	0.0247172	0.641861	1	-0.106915	-0.706554	-0.513739	0.0859001
	1002814	1002939		+	Intergenic_1013	-	-	4	4	14	15	1	1	1	1	0	1.80735	1.90689	0.0995357
	1002940	1003509		+	-	OG1RF_10962	hypothetical protein	22	23	189	197	1	6.37451e-91	1.56024e-87	1	0.0641303	3.10281	3.09849	0.0598094
	1003502	1004362		+	-	OG1RF_10963	DegV family protein	29	27	245	246	1	5.20548e-87	2.53325e-102	1	-0.103093	3.07866	3.18763	0.00587657
	1004363	1004479		+	Intergenic_1015	-	-	0	0	2	2	1	1	1	1	#DIV/0!	#DIV/0!	#DIV/0!	0
	1004480	1005181		+	aqpZ	OG1RF_10964	MIP family major intrinsic protein water channel AqpZ	4	4	1	1	1	1	1	1	0	-2	-2	0
	1005182	1005354		+	Intergenic_1016	-	-	7	10	23	23	1	1	1	1	0.514573	1.71621	1.20163	0
	1005355	1006059		+	-	OG1RF_10965	response regulator	101	120	256	265	1	0.000575035	0.000942346	1	0.248679	1.34179	1.14296	0.0498485
	1006060	1006065		+	Intergenic_1017	-	-	77	75	165	170	1	0.402375	0.337218	1	-0.0379679	1.09954	1.18057	0.0430687
	1006066	1007895		+	-	OG1RF_10966	sensor histidine kinase	98	99	236	240	1	0.00126545	0.000135756	1	0.0146468	1.26793	1.27753	0.0242475
	1007892	1009202		+	-	OG1RF_10967	hypothetical protein	102	89	238	243	1	0.00459673	8.20502e-06	1	-0.196692	1.22239	1.44908	0.0299947
	1009202	1010056		+	-	OG1RF_10968	hypothetical protein	111	91	252	276	1	0.00445584	2.3443e-07	1	-0.286621	1.18286	1.60073	0.131245
	1010057	1010112		+	Intergenic_1020	-	-	123	115	284	319	1	0.00232732	5.48272e-07	1	-0.0970245	1.20723	1.47192	0.167665
	1010113	1010919		+	-	OG1RF_10969	beta-lactamase	101	90	321	325	1	6.21874e-07	9.54435e-11	1	-0.166358	1.66822	1.85244	0.0178664
	1010920	1011129		+	Intergenic_1021	-	-	5	5	22	22	1	1	1	1	0	2.1375	2.1375	0
	1011130	1012044		+	-	OG1RF_10970	ABC superfamily ATP binding cassette transporter, membrane protein	1	1	14	15	1	1	1	1	0	3.80735	3.90689	0.0995357
	1012045	1012062		+	Intergenic_1022	-	-	1	0	15	17	1	1	1	1	#NUM!	3.90689	#DIV/0!	0.180572
	1012063	1012929		+	ycgQ	OG1RF_10971	hypothetical protein	4	4	25	25	1	1	1	1	0	2.64386	2.64386	0
	1012930	1012980		+	Intergenic_1023	-	-	0	0	0	0	1	1	1	1	#DIV/0!	#DIV/0!	#DIV/0!	#DIV/0!
1013486	1013481	1012981	1012981	-	-	OG1RF_10972	hypothetical protein	29	33	38	33	1	0.990176	1	1	0.186413	0.389947	0	-0.203533
	1013482	1013486		+	Intergenic_1024	-	-	0	0	0	0	1	1	1	1	#DIV/0!	#DIV/0!	#DIV/0!	#DIV/0!
1014240	1014239	1013487	1013487	-	-	OG1RF_10973	hypothetical protein	15	17	30	23	1	0.0036601	1	1	0.180572	1	0.436099	-0.383329
	1014240	1014674		+	Intergenic_1025	-	-	35	37	9	8	1	1.55749e-33	4.61624e-31	1	0.0801703	-1.95936	-2.20945	-0.169925
	1014675	1014944		+	-	OG1RF_10974	hypothetical protein	5230	5173	1337	1314	1	6.70975e-19	5.60263e-08	1	-0.0158098	-1.96781	-1.97704	-0.0250342
	1014941	1015363		+	-	OG1RF_10975	crossover junction endodeoxyribonuclease	3773	3788	1040	1055	1	2.88135e-13	1.2024e-06	1	0.00572423	-1.85913	-1.84419	0.0206595
	1015364	1015400		+	Intergenic_1027	-	-	5803	5616	1643	1801	1	9.68407e-09	6.94179e-06	1	-0.047256	-1.82047	-1.64074	0.132466
	1015401	1015706		+	-	OG1RF_10976	hypothetical protein	2508	2392	720	749	1	2.33103e-15	1.07888e-05	1	-0.06832	-1.80047	-1.67518	0.0569688
	1015707	1016206		+	Intergenic_1028	-	-	76	70	65	64	1	1	1	1	-0.118644	-0.22556	-0.129283	-0.0223678
	1016207	1017055		+	-	OG1RF_10977	cro/CI family TPR domain transcriptional regulator	94	90	144	134	1	0.400719	0.188669	1	-0.0627358	0.615336	0.574236	-0.103836
	1017056	1017127		+	Intergenic_1029	-	-	7	7	11	10	1	1	1	1	0	0.652077	0.514573	-0.137504
1018297	1018297	1017128	1017127	-	mdh	OG1RF_10978	malate dehydrogenase (oxaloacetate-decarboxylating) (NADP(+))	123	119	46	45	1	0.000140564	0.000689126	1	-0.0476967	-1.41895	-1.40296	-0.0317089
	1018298	1018328		+	Intergenic_1030	-	-	0	0	0	0	1	1	1	1	#DIV/0!	#DIV/0!	#DIV/0!	#DIV/0!
	1019653	1019805		+	-	OG1RF_10980	hypothetical protein	0	0	3	2	1	1	1	1	#DIV/0!	#DIV/0!	#DIV/0!	-0.584963
1019654	1019654	1018329	1018298	-	-	OG1RF_10979	CCS family citrate carrier protein	40	39	28	29	1	0.645121	0.758313	1	-0.0365259	-0.514573	-0.427421	0.0506261
	1019802	1021352		+	-	OG1RF_10981	putative histidine kinase	74	69	21	19	1	7.32618e-07	5.08118e-09	1	-0.100929	-1.81714	-1.8606	-0.14439
	1021333	1022025		+	-	OG1RF_10982	response regulator	103	118	27	26	1	1.04348e-19	1.23823e-19	1	0.196143	-1.93161	-2.1822	-0.0544478
	1022026	1022150		+	Intergenic_1034	-	-	54	59	18	19	1	1.37366e-19	6.14148e-14	1	0.127756	-1.58496	-1.63472	0.0780025
	1022151	1023554		+	npr	OG1RF_10983	NADH peroxidase	5476	5028	2055	2183	1	0.127065	0.318285	1	-0.123138	-1.41398	-1.20367	0.0871737
	1023555	1023606	1023606	+	Intergenic_1035	-	-	731	650	275	300	1	1.6092e-09	0.000888139	1	-0.169432	-1.41044	-1.11548	0.125531
1024537	1024518	1023607	1023607	-	-	OG1RF_10984	transcriptional regulator	10	11	43	48	1	3.21653e-16	3.99849e-19	1	0.137504	2.10434	2.12553	0.158698
1024519	1024519	1024795		+	Intergenic_1036	-	-	123	131	17	16	1	1.41532e-138	3.20148e-119	1	0.0909085	-2.85505	-3.03342	-0.0874628
	1024796	1026448		+	alsS	OG1RF_10985	acetolactate synthase	515	536	65	65	1	4.34113e-95	8.23484e-54	1	0.0576606	-2.98606	-3.04372	0
	1026449	1026459		+	Intergenic_1037	-	-	872	901	88	92	1	1.16989e-201	7.94833e-160	1	0.047199	-3.30875	-3.29182	0.0641303
	1026460	1027164		+	budA	OG1RF_10986	alpha-acetolactate decarboxylase	931	896	73	75	1	2.0064e-172	8.55641e-126	1	-0.0552824	-3.67281	-3.57854	0.0389941
	1027165	1027321		+	Intergenic_1038	-	-	57	57	6	6	1	3.49313e-152	4.87807e-126	1	0	-3.24793	-3.24793	0
	1027322	1028404		+	-	OG1RF_10987	hypothetical protein	329	353	186	180	1	0.000917811	0.0690986	1	0.101581	-0.822785	-0.971671	-0.0473057
	1028405	1028517	1028517	+	Intergenic_1039	-	-	87	99	45	46	1	6.33337e-06	3.54075e-05	1	0.186413	-0.95109	-1.10579	0.0317089
	1029237	1028518		-	-	OG1RF_10988	extracellular protein	1	1	3	2	1	1	1	1	0	1.58496	1	-0.584963
	1029238	1029485		+	Intergenic_1040	-	-	1	1	2	3	1	1	1	1	0	1	1.58496	0.584963
	1029486	1029890		+	-	OG1RF_10989	putative lipoprotein	21	18	7	9	1	1	1	1	-0.222392	-1.58496	-1	0.36257
	1029891	1030098		+	Intergenic_1041	-	-	0	0	0	0	1	1	1	1	#DIV/0!	#DIV/0!	#DIV/0!	#DIV/0!
	1030099	1030935		+	-	OG1RF_10990	spermidine/putrescine ABC superfamily ATP binding cassette transporter, membrane protein	0	0	0	0	1	1	1	1	#DIV/0!	#DIV/0!	#DIV/0!	#DIV/0!
	1030928	1031707		+	-	OG1RF_10991	spermidine/putrescine ABC superfamily ATP binding cassette transporter, permease protein	0	0	0	0	1	1	1	1	#DIV/0!	#DIV/0!	#DIV/0!	#DIV/0!
	1031708	1031745		+	Intergenic_1043	-	-	0	0	0	0	1	1	1	1	#DIV/0!	#DIV/0!	#DIV/0!	#DIV/0!
	1031746	1032786		+	-	OG1RF_10992	ABC superfamily ATP binding cassette transporter, ABC protein	0	0	0	0	1	1	1	1	#DIV/0!	#DIV/0!	#DIV/0!	#DIV/0!
	1032787	1032812		+	Intergenic_1044	-	-	0	1	0	0	1	1	1	1	#DIV/0!	#DIV/0!	#NUM!	#DIV/0!
	1032813	1033877		+	-	OG1RF_10993	spermidine/putrescine ABC superfamily ATP binding cassette transporter	0	1	0	0	1	1	1	1	#DIV/0!	#DIV/0!	#NUM!	#DIV/0!
	1033853	1035637		+	ade	OG1RF_10994	adenine deaminase	0	0	0	0	1	1	1	1	#DIV/0!	#DIV/0!	#DIV/0!	#DIV/0!
	1035621	1036949		+	mtaD	OG1RF_10995	putative S-adenosylhomocysteine deaminase	0	0	0	0	1	1	1	1	#DIV/0!	#DIV/0!	#DIV/0!	#DIV/0!
	1036950	1037133		+	Intergenic_1047	-	-	0	0	0	0	1	1	1	1	#DIV/0!	#DIV/0!	#DIV/0!	#DIV/0!
	1037134	1038024		+	-	OG1RF_10996	cro/CI family transcriptional regulator	27	28	11	9	1	7.15254e-08	8.43334e-10	1	0.0524674	-1.29546	-1.63743	-0.289507
	1038025	1038192		+	Intergenic_1048	-	-	2	3	1	1	1	1	1	1	0.584963	-1	-1.58496	0
	1038193	1039179		+	-	OG1RF_10997	putative thiamine biosynthesis lipoprotein	0	0	0	0	1	1	1	1	#DIV/0!	#DIV/0!	#DIV/0!	#DIV/0!
	1039180	1039205		+	Intergenic_1049	-	-	0	1	0	0	1	1	1	1	#DIV/0!	#DIV/0!	#NUM!	#DIV/0!
	1039206	1039814		+	-	OG1RF_10998	NADPH-dependent FMN reductase domain protein	0	0	0	0	1	1	1	1	#DIV/0!	#DIV/0!	#DIV/0!	#DIV/0!
	1039815	1039832		+	Intergenic_1050	-	-	0	0	1	0	1	1	1	1	#DIV/0!	#DIV/0!	#DIV/0!	#NUM!
	1039833	1041089		+	-	OG1RF_10999	NADPH-dependent FMN reductase domain protein	1	1	9	7	1	1	1	1	0	3.16993	2.80735	-0.36257
	1041090	1041500		+	Intergenic_1051	-	-	0	1	4	4	1	1	1	1	#DIV/0!	#DIV/0!	2	0
	1041501	1042991		+	-	OG1RF_11000	M protein trans-acting positive regulator	31	18	10	5	1	1.51547e-12	1	1	-0.784271	-1.63227	-1.848	-1
	1042933	1043616		+	-	OG1RF_11001	hypothetical protein	42	24	14	8	0.892921	1.32428e-11	7.86402e-10	1	-0.807355	-1.58496	-1.58496	-0.807355
	1043617	1043873		+	Intergenic_1053	-	-	13	8	4	3	1	1	1	1	-0.70044	-1.70044	-1.41504	-0.415037
	1043874	1044764		+	-	OG1RF_11002	DNA repair exonuclease	1	0	8	6	1	1	1	1	#NUM!	3	#DIV/0!	-0.415037
	1044765	1045055		+	Intergenic_1054	-	-	2	2	1	1	1	1	1	1	0	-1	-1	0
	1045056	1045967		+	-	OG1RF_11003	ABC superfamily ATP binding cassette transporter, membrane protein	66	63	33	31	1	0.0833128	0.0145954	1	-0.0671142	-1	-1.02308	-0.0901978
	1045968	1045981		+	Intergenic_1055	-	-	50	57	23	19	1	0.000294819	1.97554e-06	1	0.189034	-1.12029	-1.58496	-0.275634
	1045982	1046863		+	-	OG1RF_11004	ABC superfamily ATP binding cassette transporter, membrane protein	48	46	23	19	1	0.0057629	0.000169076	1	-0.0614005	-1.0614	-1.27563	-0.275634
	1046864	1046880		+	Intergenic_1056	-	-	46	49	22	23	1	0.000817079	0.00443268	1	0.0911479	-1.06413	-1.09115	0.0641303
	1046881	1048479		+	-	OG1RF_11005	ABC superfamily ATP binding cassette transporter, substrate-binding protein	132	115	41	41	1	2.17951e-07	0.000202583	1	-0.198904	-1.68684	-1.48794	0
	1048480	1048535		+	Intergenic_1057	-	-	12	11	5	5	1	1	1	1	-0.125531	-1.26303	-1.1375	0
	1048536	1049129		+	-	OG1RF_11006	hypothetical protein	31	34	14	15	1	2.20002e-06	3.62096e-05	1	0.133267	-1.14684	-1.18057	0.0995357
	1049122	1050039		+	-	OG1RF_11007	acetyl xylan esterase	51	52	17	16	1	1.39896e-13	3.92758e-09	1	0.0280144	-1.58496	-1.70044	-0.0874628
	1050020	1050784		+	-	OG1RF_11008	endonuclease/exonuclease/phosphatase	58	56	21	24	1	5.94607e-11	0.000272629	1	-0.0506261	-1.46566	-1.22239	0.192645
	1050771	1052939		+	bglX	OG1RF_11009	putative beta-glucosidase	43	42	19	21	1	0.0037575	0.0313371	1	-0.0339473	-1.17834	-1	0.14439
	1052940	1052956		+	Intergenic_1061	-	-	109	98	51	53	1	3.71516e-05	0.00332241	1	-0.153474	-1.09576	-0.886789	0.0554951
	1052957	1056232		+	-	OG1RF_11010	cellobiose-phosphorylase	93	83	30	32	1	3.12016e-11	0.000500782	1	-0.164119	-1.63227	-1.37504	0.0931094
	1056233	1056247		+	Intergenic_1062	-	-	128	111	33	38	1	8.9658e-15	1.48546e-06	1	-0.205584	-1.95561	-1.54649	0.203533
	1056248	1057213		+	-	OG1RF_11011	LacI family transcriptional regulator	150	147	49	53	1	1.45312e-06	0.000317342	1	-0.0291463	-1.61411	-1.47175	0.113211
	1057214	1057245		+	Intergenic_1063	-	-	7	1	2	1	1	1	1	1	-2.80735	-1.80735	0	-1
	1057776	1057246		-	-	OG1RF_11012	hypothetical protein	3	2	9	5	1	1	1	1	-0.584963	1.58496	1.32193	-0.847997
	1057777	1058046		+	Intergenic_1064	-	-	1	1	2	0	1	1	1	1	0	1	#NUM!	#NUM!
1058760	1058760	1058047	1058014	-	-	OG1RF_11013	GntR family transcriptional regulator	14	14	60	63	1	4.68908e-18	2.36026e-21	1	0	2.09954	2.16993	0.0703893
	1058761	1059002		+	Intergenic_1065	-	-	4	4	5	4	1	1	1	1	0	0.321928	0	-0.321928
	1059003	1060436		+	yckE	OG1RF_11014	beta-glucosidase	221	209	61	55	1	3.58015e-14	3.21394e-09	1	-0.0805434	-1.85717	-1.926	-0.149378
	1060437	1060460		+	Intergenic_1066	-	-	341	315	82	83	1	1.05606e-42	2.72772e-27	1	-0.11442	-2.05608	-1.92417	0.0174874
	1060461	1061510		+	-	OG1RF_11015	gfo/Idh/MocA family oxidoreductase	364	351	100	99	1	1.10425e-15	7.66279e-08	1	-0.0524674	-1.86394	-1.82597	-0.0144996
	1061511	1061983		+	Intergenic_1067	-	-	5	4	5	5	1	1	1	1	-0.321928	0	0.321928	0
	1061984	1062442		+	-	OG1RF_11016	integral membrane protein	45	54	64	57	1	0.156277	1	1	0.263034	0.508147	0.0780025	-0.16711
	1062443	1062480		+	Intergenic_1068	-	-	1	0	1	0	1	1	1	1	#NUM!	0	#DIV/0!	#NUM!
	1062936	1062481	1062481	-	-	OG1RF_11017	hypothetical protein	751	718	135	95	1	3.35881e-25	3.67464e-47	1	-0.0648291	-2.47585	-2.91798	-0.50696
1063164	1063159	1062896		-	-	OG1RF_11018	hypothetical protein	691	690	330	331	1	0.000674989	0.0325751	1	-0.00208935	-1.06622	-1.05977	0.00436519
	1063160	1063314		+	Intergenic_1070	-	-	0	0	0	0	1	1	1	1	#DIV/0!	#DIV/0!	#DIV/0!	#DIV/0!
1065037	1065027	1063315	1063315	-	pavA	OG1RF_11019	fibronectin binding protein A	18	17	156	153	1	1.87318e-90	7.16055e-92	1	-0.0824622	3.11548	3.16993	-0.0280144
	1065028	1065234		+	Intergenic_1071	-	-	11	15	7	8	1	1	1	1	0.447459	-0.652077	-0.906891	0.192645
	1065235	1065906		+	-	OG1RF_11020	hypothetical protein	435	528	299	343	1	0.0160824	0.396206	1	0.279523	-0.54087	-0.622329	0.198063
	1065907	1066339	1066372	+	Intergenic_1072	-	-	574	555	423	361	1	0.087303	0.264535	1	-0.048563	-0.440393	-0.620489	-0.228659
	1066827	1067876		+	-	OG1RF_11022	ABC superfamily ATP binding cassette transporter, binding protein	0	0	12	9	1	1	1	1	#DIV/0!	#DIV/0!	#DIV/0!	-0.415037
	1066885	1066340		-	-	OG1RF_11021	hypothetical protein	4	4	0	0	1	1	1	1	0	#NUM!	#NUM!	#DIV/0!
	1067877	1067900		+	Intergenic_1074	-	-	1	1	22	17	1	1	1	1	0	4.45943	4.08746	-0.371969
	1067901	1068788		+	-	OG1RF_11023	ABC superfamily ATP binding cassette transporter, membrane protein	6	7	18	16	1	1	1	1	0.222392	1.58496	1.19265	-0.169925
	1068785	1069552		+	-	OG1RF_11024	ABC superfamily ATP binding cassette transporter, ABC protein	18	18	32	32	1	0.0121648	0.0318661	1	0	0.830075	0.830075	0
	1069553	1069583		+	Intergenic_1076	-	-	0	0	0	0	1	1	1	1	#DIV/0!	#DIV/0!	#DIV/0!	#DIV/0!
1070045	1070045	1069584	1069584	-	-	OG1RF_11025	integral membrane protein	343	353	40	39	1	2.11013e-152	6.76131e-104	1	0.0414596	-3.10014	-3.17812	-0.0365259
	1070046	1070056		+	Intergenic_1077	-	-	0	0	0	0	1	1	1	1	#DIV/0!	#DIV/0!	#DIV/0!	#DIV/0!
1070833	1070833	1070057	1070047	-	-	OG1RF_11026	hypothetical protein	180	191	32	34	1	3.917e-20	4.27725e-27	1	0.0855757	-2.49185	-2.48997	0.0874628
1070834	1070834	1071064		+	Intergenic_1078	-	-	32	30	66	68	1	0.0276705	0.000234076	1	-0.0931094	1.04439	1.18057	0.0430687
	1071065	1071271		+	-	OG1RF_11027	hypothetical protein	988	893	1963	2050	1	0.0443556	0.000428486	1	-0.145851	0.990477	1.19889	0.0625637
	1071272	1071288	1071519	+	Intergenic_1079	-	-	18	22	35	33	1	0.632413	1	1	0.289507	0.959358	0.584963	-0.0848889
1072068	1072068	1071289	1071289	-	-	OG1RF_11028	haloacid dehalogenase family hydrolase	38	27	50	42	1	0.296238	0.104146	1	-0.49304	0.395929	0.63743	-0.251539
1072069	1072069	1072282		+	Intergenic_1080	-	-	12	15	29	27	1	1	0.0738112	1	0.321928	1.27302	0.847997	-0.103093
	1072283	1073002		+	-	OG1RF_11029	response regulator	91	86	158	152	1	0.148048	0.0374337	1	-0.0815299	0.795986	0.821663	-0.0558532
	1073002	1074471		+	yclK	OG1RF_11030	sensor histidine kinase	86	85	164	160	1	0.0873755	0.0140723	1	-0.0168738	0.931287	0.912537	-0.0356239
	1074472	1074508		+	Intergenic_1082	-	-	2	1	7	5	1	1	1	1	-1	1.80735	2.32193	-0.485427
	1075060	1074509		-	-	OG1RF_11031	hypothetical protein	15	10	10	9	1	1	1	1	-0.584963	-0.584963	-0.152003	-0.152003
	1075061	1075074		+	Intergenic_1083	-	-	0	0	2	1	1	1	1	1	#DIV/0!	#DIV/0!	#DIV/0!	-1
	1075776	1075075		-	-	OG1RF_11032	hypothetical protein	10	10	7	6	1	1	1	1	0	-0.514573	-0.736966	-0.222392
	1075777	1075881		+	Intergenic_1084	-	-	0	0	0	0	1	1	1	1	#DIV/0!	#DIV/0!	#DIV/0!	#DIV/0!
1078035	1077990	1075882	1075866	-	-	OG1RF_11033	sulfatase	179	176	924	854	1	2.75869e-11	7.55938e-15	1	-0.0243842	2.36793	2.27866	-0.113657
	1077991	1078247		+	Intergenic_1085	-	-	0	1	2	2	1	1	1	1	#DIV/0!	#DIV/0!	1	0
	1078248	1079420		+	-	OG1RF_11034	methyltransferase	14	17	62	64	1	1.02169e-16	3.14706e-13	1	0.280108	2.14684	1.91254	0.0458037
	1079421	1079486		+	Intergenic_1086	-	-	1	1	6	6	1	1	1	1	0	2.58496	2.58496	0
1080413	1080404	1079487	1079480	-	rnhC	OG1RF_11035	ribonuclease H	36	35	46	45	1	0.472539	0.445095	1	-0.040642	0.353637	0.36257	-0.0317089
	1080405	1080622		+	Intergenic_1087	-	-	9	7	6	5	1	1	1	1	-0.36257	-0.584963	-0.485427	-0.263034
	1080623	1083043		+	-	OG1RF_11036	E1-E2 family cation-transporting ATPase	276	279	147	157	1	0.000472203	0.107965	1	0.0155969	-0.908852	-0.829501	0.0949484
	1083044	1083184		+	Intergenic_1088	-	-	6	7	5	5	1	1	1	1	0.222392	-0.263034	-0.485427	0
	1083185	1085071		+	-	OG1RF_11037	cell wall surface anchor family protein	11	9	30	25	1	2.07103e-06	1	1	-0.289507	1.44746	1.47393	-0.263034
	1085072	1085192		+	Intergenic_1089	-	-	5	7	18	13	1	1	1	1	0.485427	1.848	0.893085	-0.469485
	1085193	1085750	1085751	+	-	OG1RF_11038	hypothetical protein	107	98	244	224	1	0.00220298	0.000990805	1	-0.126757	1.18927	1.19265	-0.123382
	1085875	1085747		-	-	OG1RF_11039	hypothetical protein	0	0	0	0	1	1	1	1	#DIV/0!	#DIV/0!	#DIV/0!	#DIV/0!
1085768	1085876	1085893		+	Intergenic_1091	-	-	197	198	513	499	1	2.63902e-05	3.66075e-05	1	0.0073048	1.38076	1.33354	-0.039919
	1085894	1087093		+	nusA	OG1RF_11040	transcription termination factor NusA	152	154	355	337	1	0.00270287	0.00108154	1	0.018859	1.22375	1.12982	-0.0750704
	1087094	1087098		+	Intergenic_1092	-	-	147	134	330	300	1	0.302208	0.343088	1	-0.133583	1.16665	1.16273	-0.137504
	1087099	1087413		+	ylxR	OG1RF_11041	hypothetical protein	120	106	263	239	1	0.000937293	0.000316198	1	-0.17897	1.13203	1.17295	-0.138052
	1087403	1087708		+	rplL	OG1RF_11042	50S ribosomal protein L7/L12	112	111	282	261	1	1.96433e-05	0.000122802	1	-0.0129391	1.3322	1.23349	-0.111645
	1087709	1087720		+	Intergenic_1094	-	-	195	161	386	382	1	0.0531007	0.00465046	1	-0.276413	0.985127	1.24651	-0.0150282
	1087721	1090117		+	infB	OG1RF_11043	translation initiation factor IF-2	241	214	442	448	1	1	0.00708693	1	-0.171422	0.875013	1.06589	0.0194524
	1090118	1090141		+	Intergenic_1095	-	-	362	291	555	584	1	0.464442	0.00345964	1	-0.314971	0.616498	1.00495	0.0734806
	1090142	1090492		+	rbfA	OG1RF_11044	ribosome-binding factor A	479	432	461	451	1	1	1	1	-0.148994	-0.0552589	0.0620961	-0.0316393
	1090493	1090574		+	Intergenic_1096	-	-	33	38	17	19	1	2.08204e-05	3.8071e-05	1	0.203533	-0.956931	-1	0.160465
	1090575	1090805		+	-	OG1RF_11045	hypothetical protein	232	215	50	52	1	2.81586e-36	1.06008e-17	1	-0.109788	-2.21412	-2.04775	0.0565835
	1090806	1090864		+	Intergenic_1097	-	-	25	24	5	5	1	6.82792e-23	2.0327e-14	1	-0.0588937	-2.32193	-2.26303	0
1091350	1091350	1090865	1090858	-	-	OG1RF_11046	hypothetical protein	51	40	215	183	1	6.78595e-17	2.01486e-20	1	-0.350497	2.07577	2.19377	-0.232493
	1091351	1091384		+	Intergenic_1098	-	-	0	3	0	0	1	1	1	1	#DIV/0!	#DIV/0!	#NUM!	#DIV/0!
1091873	1091867	1091385	1091351	-	-	OG1RF_11047	cro/CI family transcriptional regulator	42	42	193	163	1	4.70853e-20	4.64544e-14	1	0	2.20014	1.95641	-0.243729
	1091868	1092083		+	Intergenic_1099	-	-	2	1	1	1	1	1	1	1	-1	-1	0	0
	1092084	1092218		+	-	OG1RF_11048	hypothetical protein	37	12	16	9	0.000359628	2.76407e-10	1	1	-1.62449	-1.20945	-0.415037	-0.830075
	1092219	1092248		+	Intergenic_1100	-	-	52	16	32	12	0.079742	0.00610856	1	0.0223892	-1.70044	-0.70044	-0.415037	-1.41504
	1092249	1093019		+	-	OG1RF_11049	DNA replication protein	101	20	42	18	1.5789e-23	0.00576342	1	0.00353429	-2.33628	-1.26589	-0.152003	-1.22239
	1093020	1093037		+	Intergenic_1101	-	-	100	28	45	18	0.0173682	1.74008e-05	0.0653523	0.13276	-1.8365	-1.152	-0.63743	-1.32193
	1093038	1093880		+	-	OG1RF_11050	DNA replication protein	125	34	60	23	3.26042e-11	0.0134842	0.260918	0.000205496	-1.87832	-1.05889	-0.563901	-1.38333
	1093881	1093946		+	Intergenic_1102	-	-	66	20	31	11	0.000454789	1.28216e-08	1	0.00145981	-1.72247	-1.0902	-0.862496	-1.49476
	1093947	1094339		+	-	OG1RF_11051	hypothetical protein	123	39	58	23	1.25887e-07	0.026363	0.0342933	6.47053e-05	-1.65711	-1.08453	-0.76184	-1.33442
	1094340	1094358		+	Intergenic_1103	-	-	155	43	57	28	0.0014948	4.5557e-10	0.0700962	0.996921	-1.84986	-1.44323	-0.61891	-1.02554
	1094359	1094766		+	-	OG1RF_11052	RinA family transcriptional regulator	135	34	57	22	2.13155e-13	0.00619659	0.0645474	7.99778e-06	-1.98935	-1.24393	-0.628031	-1.37346
	1094767	1094768		+	Intergenic_1104	-	-	163	36	66	24	0.0014948	2.52626e-05	0.219855	0.290804	-2.1788	-1.30433	-0.584963	-1.45943
	1094769	1094906		+	-	OG1RF_11053	transposase	1654	293	360	84	3.80216e-30	2.81702e-16	6.09132e-12	7.05455e-18	-2.49699	-2.19989	-1.80244	-2.09954
	1094907	1094987		+	Intergenic_1105	-	-	6071	1077	1241	269	1.27996e-28	1.65782e-31	1.40637e-14	3.11675e-18	-2.49492	-2.29043	-2.00134	-2.20583
	1094988	1095404		+	-	OG1RF_11054	hypothetical protein	7162	1177	1549	366	3.36701e-24	3.75937e-10	1.44329e-06	7.16732e-11	-2.60525	-2.20903	-1.6852	-2.08142
	1095405	1095416		+	Intergenic_1106	-	-	5627	1119	1289	358	1.33584e-25	3.77e-32	2.12348e-13	1.75092e-16	-2.33016	-2.12611	-1.64418	-1.84822
	1095417	1095929		+	-	OG1RF_11055	TP901-1 family phage major tail protein	3559	719	841	224	4.88213e-14	4.13747e-19	1.58173e-06	3.00623e-07	-2.30741	-2.08129	-1.68249	-1.90861
	1095930	1095961		+	Intergenic_1107	-	-	3699	750	915	251	1.2554e-23	9.79771e-10	1.1187e-10	3.7698e-16	-2.30217	-2.01529	-1.5792	-1.86608
	1095962	1096321		+	-	OG1RF_11056	hypothetical protein	4668	769	1060	240	2.79421e-22	8.16327e-24	3.08843e-06	1.76893e-10	-2.60175	-2.13874	-1.67995	-2.14296
	1096322	1096338		+	Intergenic_1108	-	-	1568	151	327	47	4.07011e-136	1.94661e-54	6.40904e-10	1.36113e-57	-3.37631	-2.26156	-1.68382	-2.79856
	1096339	1096707		+	-	OG1RF_11057	hypothetical protein	841	67	190	19	7.59434e-219	6.78965e-17	9.92709e-17	8.83494e-194	-3.64987	-2.14611	-1.81816	-3.32193
	1096697	1099630		+	-	OG1RF_11058	ABC superfamily ATP binding cassette transporter permease subunit	1672	107	340	34	7.84645e-217	0.00288672	6.98828e-06	1.34777e-79	-3.96589	-2.29797	-1.654	-3.32193
	1099631	1099631		+	Intergenic_1110	-	-	2035	116	414	39	3.10924e-98	3.87628e-24	0.00183463	2.08803e-45	-4.13283	-2.29733	-1.57258	-3.40808
	1099632	1100558		+	-	OG1RF_11059	phage tail protein	1326	83	283	28	0	1.22739e-29	4.2903e-06	2.07166e-104	-3.99783	-2.22821	-1.56768	-3.3373
	1100559	1100570		+	Intergenic_1111	-	-	1615	69	335	26	0	2.12517e-52	0.00011201	1.44567e-145	-4.54879	-2.2693	-1.40808	-3.68758
	1100571	1102028		+	-	OG1RF_11060	phage structural protein	1478	102	331	33	1.32566e-259	4.25312e-19	1.12407e-05	1.5708e-84	-3.85701	-2.15874	-1.62803	-3.32629
	1102029	1102060		+	Intergenic_1112	-	-	1218	111	279	37	9.14327e-175	2.38192e-32	3.94035e-11	2.67365e-96	-3.45588	-2.12618	-1.58496	-2.91467
	1102061	1103830		+	-	OG1RF_11061	hypothetical protein	1467	130	319	34	1.25242e-109	1.93476e-15	1.2177e-08	1.52541e-66	-3.49629	-2.20124	-1.9349	-3.22995
	1103831	1103853		+	Intergenic_1113	-	-	1219	115	263	29	8.61008e-145	4.38082e-48	1.20403e-14	5.88152e-97	-3.40599	-2.21256	-1.98751	-3.18094
	1103854	1104249		+	-	OG1RF_11062	holin	1702	150	379	42	2.82375e-148	2.22777e-23	3.41004e-12	5.17896e-105	-3.5042	-2.16696	-1.8365	-3.17374
	1104250	1104367		+	Intergenic_1114	-	-	550	55	141	14	4.84266e-142	5.17367e-25	4.20997e-27	4.05141e-246	-3.32193	-1.96374	-1.974	-3.3322
	1104368	1105492		+	amiD2	OG1RF_11063	N-acetylmuramoyl-L-alanine amidase	1453	122	325	39	4.96322e-162	1.95614e-25	4.76031e-06	6.33485e-56	-3.57408	-2.16052	-1.64534	-3.05889
	1105493	1105645		+	Intergenic_1115	-	-	4	0	1	0	1	1	1	1	#NUM!	-2	#DIV/0!	#NUM!
[truncated: 2,842 more rows]
